# Supplementary material for: Crystal structure of tetra­aqua­bis­(1,3-dimethyl-2,6-dioxo-7H-purin-7-ido-κN 7)cobalt(II)
Source: Acta Crystallogr E Crystallogr Commun. 2017 Aug 4;73(Pt 9):1302–4. doi: 10.1107/S2056989017011379 (PMC5588566; doi:10.1107/S2056989017011379)
Supplement: Supplementary file 1 [file e-73-01302-sup1.cif]

##############################################################################
#                                                                            #
# This CIF contains the data in a paper accepted for publication in          #
# Acta Crystallographica Section E. It conforms to the requirements of       #
# Notes for Authors for Acta Crystallographica Section E, and has been       #
# peer reviewed under the auspices of the IUCr Commission on Journals.       #
#                                                                            #
# Full details of the Crystallographic Information File format               #
# are given in the paper "The Crystallographic Information File (CIF):       #
# a New Standard Archive File for Crystallography" by S. R. Hall, F. H.      #
# Allen and I. D. Brown [Acta Cryst. (1991), A47, 655-685].                  #
#                                                                            #
# The current version of the core CIF dictionary is obtainable from          #
# ftp://ftp.iucr.org/pub/cif_core.dic.                                       #
#                                                                            #
# Software is freely available for graphical display of the structure(s)     #
# in this CIF. For information consult the CIF software page                 #
# http://www.iucr.org/resources/cif/software.                                #
#                                                                            #
# This file may be used for bona fide research purposes within the           #
# scientific community so long as proper attribution is given to the journal # 
# article from which it was obtained.                                        #
#                                                                            #
##############################################################################
data_global
_audit_creation_method     CRYSTALS_ver_14.61
_chemical_name_systematic     ?
_chemical_melting_point     ?
data_New_Global_Publ_Block
_journal_data_validation_number     ?
_journal_date_recd_electronic     2017-07-18
_journal_date_accepted     2017-08-02
_journal_name_full     'Acta Crystallographica, Section E'
_journal_year     2017
_journal_volume     73
_journal_issue      9
_journal_page_first     1302
_journal_page_last     1304
_journal_paper_category     GM
_journal_paper_doi     10.1107/S2056989017011379
_journal_coeditor_code     WM5408
_publ_contact_author_name     'H. EL Hamdani'
_publ_contact_author_address
;
Equipe Metallation, Complexes Moleculaires et Applications
Moulay Ismail University
School of Sciences
Meknes
BP 11201 Zitoune
50000 Meknes
Morocco
;
_publ_contact_author_email     'elhamdanihicham41@gmail.com'
_publ_contact_author_fax     ?
_publ_contact_author_phone     '+212611840214'
_publ_section_title
;\
Crystal structure of
tetraaquabis(1,3-dimethyl-2,6-dioxo-7<i>H</i>-purin-7-ido-\k<i>N</i>^7^)\
cobalt(II)
;
_publ_section_title_footnote     .
loop_
    _publ_author_name
    _publ_author_footnote
    _publ_author_address
    'El Hamdani, Hicham' .
;
Equipe Metallation, Complexes Moleculaires et Applications
Universite Moulay
Ismail
Faculte des Sciences
Meknes
BP 11201 Zitoune
50000 Meknes
Morocco
;
    'El Amane, Mohamed' .
;
Equipe Metallation, Complexes Moleculaires et Applications
Universite Moulay
Ismail
Faculte des Sciences
Meknes
BP 11201 Zitoune
50000 Meknes
Morocco
;
    'Duhayon, Carine' .
;
Laboratoire de Chimie de Coordination du CNRS
205, route de Narbonne
BP 44099
F-31077 Toulouse Cedex 4
France
Universit\'e de Toulouse
UPS
INPT
F-31077 Toulouse Cedex 4
France
;
_publ_section_synopsis
;
The complex title molecule lies across an inversion centre and exhibits a
slightly distorted octahedral coordination environment for the Co^II^ atom.
;
data_I
_database_code_depnum_ccdc_archive 'CCDC 1566195'
_chemical_name_systematic
;\
Tetraaquabis(1,3-dimethyl-2,6-dioxo-7<i>H</i>-purin-7-ido-\k<i>N</i>^7^)\
cobalt(II)
;
_chemical_formula_moiety     'C14 H22 Co1 N8 O8'
_chemical_formula_sum     'C14 H22 Co1 N8 O8'
_chemical_formula_iupac     '[Co (C7 H7 N4 O2)2 (H2 O)4]'
_chemical_formula_weight     489.31
_symmetry_cell_setting     monoclinic
_symmetry_space_group_name_H-M     'P 1 21/c 1 '
_symmetry_space_group_name_Hall     '-P 2ybc '
loop_
    _symmetry_equiv_pos_as_xyz
    'x,y,z'
    '-x,-y,-z'
    '-x,y+1/2,-z+1/2'
    'x,-y+1/2,z+1/2'
_cell_length_a     7.6304(3)
_cell_length_b     13.1897(6)
_cell_length_c     9.6670(4)
_cell_angle_alpha     90
_cell_angle_beta     104.9744(17)
_cell_angle_gamma     90
_cell_volume     939.87(7)
_cell_formula_units_Z     2
_cell_measurement_reflns_used     9823
_cell_measurement_theta_min     3
_cell_measurement_theta_max     25
_cell_measurement_temperature     175
_exptl_crystal_description     'block'
_exptl_crystal_colour     'pale pink'
_exptl_crystal_size_max     0.200
_exptl_crystal_size_mid     0.200
_exptl_crystal_size_min     0.150
_exptl_crystal_density_diffrn     1.729
_exptl_crystal_density_meas     ?
_exptl_crystal_density_method     'not measured'
_exptl_crystal_F_000     506
_exptl_absorpt_coefficient_mu     0.979
_exptl_absorpt_correction_type     multi-scan
_exptl_absorpt_process_details
;
(DENZO/SCALEPACK; Otwinowski & Minor, 1997)
;
_exptl_absorpt_correction_T_min     0.81
_exptl_absorpt_correction_T_max     0.86
_exptl_special_details
;
The crystal was placed in the cold stream of an Oxford Cryosystems open-flow
nitrogen cryostat (Cosier & Glazer, 1986) with a nominal stability of 0.1 K.
Cosier, J. & Glazer, A.M., 1986. J. Appl. Cryst. 105-107.
;
_diffrn_ambient_temperature     175
_diffrn_radiation_type     'Mo K\a'
_diffrn_radiation_wavelength     0.71073
_diffrn_radiation_monochromator     'graphite'
_diffrn_measurement_device_type     'Nonius KappaCCD'
_diffrn_measurement_device     'Area'
_diffrn_measurement_method     '\f & \w scans'
_diffrn_reflns_number     41453
_diffrn_reflns_av_R_equivalents     0.028
_diffrn_reflns_theta_min     2.672
_diffrn_reflns_theta_max     25.428
_diffrn_reflns_theta_full     25.428
_diffrn_measured_fraction_theta_max     0.999
_diffrn_measured_fraction_theta_full     0.999
_diffrn_reflns_limit_h_min     -9
_diffrn_reflns_limit_h_max     9
_diffrn_reflns_limit_k_min     -15
_diffrn_reflns_limit_k_max     15
_diffrn_reflns_limit_l_min     -11
_diffrn_reflns_limit_l_max     11
_diffrn_standards_number     0
_diffrn_standards_interval_count     .
_diffrn_standards_interval_time     .
_diffrn_standards_decay_%     ?
_refine_special_details     ?
_reflns_number_total     1736
_reflns_number_gt     1704
_reflns_threshold_expression     I>2.0\s(I)
_refine_ls_structure_factor_coef     F
_refine_ls_matrix_type     full
_refine_ls_R_factor_all     0.0211
_refine_ls_R_factor_gt     0.0208
_refine_ls_wR_factor_all     0.0236
_refine_ls_wR_factor_gt     0.0230
_refine_ls_wR_factor_ref     0.0229
_refine_ls_goodness_of_fit_ref     1.0000
_refine_ls_number_reflns     1686
_refine_ls_number_parameters     142
_refine_ls_number_restraints     0
_refine_ls_hydrogen_treatment     constr
_refine_ls_weighting_scheme     calc
_refine_ls_weighting_details
;
 Method= Quasi-Unit weights
 W = 1.0 or 1./4Fsq
;
_atom_sites_solution_hydrogens     difmap
_atom_sites_solution_primary     other
_refine_ls_shift/su_max     0.0003458
_refine_ls_shift/su_mean     0.0000378
_refine_diff_density_max     0.29
_refine_diff_density_min     -0.22
_refine_ls_extinction_method     'None'
loop_
    _atom_type_symbol
    _atom_type_scat_Cromer_Mann_a1
    _atom_type_scat_Cromer_Mann_a2
    _atom_type_scat_Cromer_Mann_a3
    _atom_type_scat_Cromer_Mann_a4
    _atom_type_scat_Cromer_Mann_b1
    _atom_type_scat_Cromer_Mann_b2
    _atom_type_scat_Cromer_Mann_b3
    _atom_type_scat_Cromer_Mann_b4
    _atom_type_scat_Cromer_Mann_c
    _atom_type_scat_dispersion_real
    _atom_type_scat_dispersion_imag
    _atom_type_scat_source
    C 2.3100 1.0200 1.5886 0.8650 20.8439 10.2075 0.5687 51.6512 0.2156 0.0033
                                                                          0.0016
                                'International Tables Vol C 4.2.6.8 and 6.1.1.4'
    H 0.4930 0.3229 0.1402 0.0408 10.5109 26.1257 3.1424 57.7998 0.0030 0.0000
                                                                          0.0000
                                'International Tables Vol C 4.2.6.8 and 6.1.1.4'
    N 12.2126 3.1322 2.0125 1.1663 0.0057 9.8933 28.9975 0.5826 -11.5290 0.0061
                                                                          0.0033
                                'International Tables Vol C 4.2.6.8 and 6.1.1.4'
    O 3.0485 2.2868 1.5463 0.8670 13.2771 5.7011 0.3239 32.9089 0.2508 0.0106
                                                                          0.0060
                                'International Tables Vol C 4.2.6.8 and 6.1.1.4'
    Co 12.2841 7.3409 4.0034 2.3488 4.2791 0.2784 13.5359 71.1692 1.0118 0.3494
                                                                          0.9721
                                'International Tables Vol C 4.2.6.8 and 6.1.1.4'
_computing_data_collection
;
COLLECT (Nonius, 2001).
;
_computing_cell_refinement
;
DENZO/SCALEPACK (Otwinowski & Minor, 1997)
;
_computing_data_reduction
;
APEX2 (Bruker, 2006)
;
_computing_structure_solution
;
SUPERFLIP (Palatinus & Chapuis, 2007)
;
_computing_structure_refinement
;
CRYSTALS (Betteridge <i>et al.</i>,  2003)
;
_computing_molecular_graphics
;
CAMERON (Watkin <i>et al.</i>,  1996)
;
_computing_publication_material
;
CRYSTALS (Betteridge <i>et al.</i>,  2003)
;
loop_
    _atom_site_type_symbol
    _atom_site_label
    _atom_site_fract_x
    _atom_site_fract_y
    _atom_site_fract_z
    _atom_site_U_iso_or_equiv
    _atom_site_adp_type
    _atom_site_occupancy
    _atom_site_disorder_assembly
    _atom_site_disorder_group
    N N1 0.05846(17) 0.45527(9) 0.72491(13) 0.0126 Uani 1.0000 . .
    N N3 0.04606(18) 0.33836(10) 0.89795(13) 0.0151 Uani 1.0000 . .
    N N5 0.24314(17) 0.42364(10) 1.10036(13) 0.0143 Uani 1.0000 . .
    N N7 0.34987(17) 0.58201(10) 1.04872(13) 0.0139 Uani 1.0000 . .
    C C2 -0.0068(2) 0.36737(12) 0.75802(16) 0.0143 Uani 1.0000 . .
    C C4 0.1522(2) 0.41609(11) 0.95762(15) 0.0124 Uani 1.0000 . .
    C C6 0.3386(2) 0.50912(12) 1.14880(16) 0.0145 Uani 1.0000 . .
    C C8 0.2695(2) 0.57724(11) 0.89958(16) 0.0136 Uani 1.0000 . .
    C C9 0.16404(19) 0.48879(11) 0.85772(15) 0.0119 Uani 1.0000 . .
    C C10 0.2355(2) 0.34042(13) 1.19853(17) 0.0218 Uani 1.0000 . .
    C C12 0.4475(2) 0.67528(12) 1.10615(17) 0.0196 Uani 1.0000 . .
    O O11 0.41386(15) 0.52183(9) 1.27770(11) 0.0188 Uani 1.0000 . .
    O O13 0.29724(16) 0.64754(8) 0.82313(12) 0.0206 Uani 1.0000 . .
    O O14 0.26896(14) 0.46163(9) 0.50496(11) 0.0197 Uani 1.0000 . .
    O O15 0.08751(15) 0.64646(8) 0.55927(11) 0.0172 Uani 1.0000 . .
    Co Co1 0.0000 0.5000 0.5000 0.0103 Uani 1.0000 . .
    H H21 -0.0864 0.3279 0.6895 0.0161 Uiso 1.0000 . .
    H H103 0.3447 0.3423 1.2769 0.0336 Uiso 1.0000 . .
    H H101 0.1296 0.3467 1.2352 0.0345 Uiso 1.0000 . .
    H H102 0.2316 0.2770 1.1486 0.0330 Uiso 1.0000 . .
    H H121 0.4345 0.7242 1.0325 0.0318 Uiso 1.0000 . .
    H H122 0.4018 0.7025 1.1814 0.0314 Uiso 1.0000 . .
    H H123 0.5741 0.6614 1.1459 0.0311 Uiso 1.0000 . .
    H H142 0.3487 0.4654 0.5786 0.0298 Uiso 1.0000 . .
    H H151 0.1601 0.6467 0.6392 0.0273 Uiso 1.0000 . .
    H H141 0.3056 0.4824 0.4383 0.0306 Uiso 1.0000 . .
    H H152 0.0280 0.6987 0.5575 0.0275 Uiso 1.0000 . .
loop_
    _atom_site_aniso_label
    _atom_site_aniso_U_11
    _atom_site_aniso_U_22
    _atom_site_aniso_U_33
    _atom_site_aniso_U_12
    _atom_site_aniso_U_13
    _atom_site_aniso_U_23
    N1 0.0148(6) 0.0118(6) 0.0100(6) -0.0004(5) 0.0012(5) -0.0006(5)
    N3 0.0188(7) 0.0135(6) 0.0124(6) -0.0009(5) 0.0031(5) 0.0011(5)
    N5 0.0164(6) 0.0158(6) 0.0094(6) 0.0006(5) 0.0010(5) 0.0024(5)
    N7 0.0138(6) 0.0148(6) 0.0114(6) -0.0019(5) 0.0003(5) -0.0019(5)
    C2 0.0163(7) 0.0135(7) 0.0122(7) -0.0016(6) 0.0019(6) -0.0014(6)
    C4 0.0125(7) 0.0136(7) 0.0109(7) 0.0021(6) 0.0026(6) 0.0001(6)
    C6 0.0112(7) 0.0191(8) 0.0129(7) 0.0028(6) 0.0026(6) -0.0008(6)
    C8 0.0127(7) 0.0150(7) 0.0122(7) 0.0020(6) 0.0015(6) -0.0008(6)
    C9 0.0124(7) 0.0129(7) 0.0097(7) 0.0015(6) 0.0014(5) 0.0002(6)
    C10 0.0312(9) 0.0187(8) 0.0139(8) 0.0009(7) 0.0030(7) 0.0065(6)
    C12 0.0216(8) 0.0177(8) 0.0171(8) -0.0042(7) 0.0004(6) -0.0049(6)
    O11 0.0170(5) 0.0280(6) 0.0089(5) -0.0012(5) -0.0008(4) -0.0012(5)
    O13 0.0272(6) 0.0171(6) 0.0141(5) -0.0082(5) -0.0008(5) 0.0032(5)
    O14 0.0146(5) 0.0329(7) 0.0105(5) 0.0010(5) 0.0012(4) 0.0005(5)
    O15 0.0236(6) 0.0119(5) 0.0125(5) 0.0007(5) -0.0021(4) -0.0016(4)
    Co1 0.01218(14) 0.00993(14) 0.00793(14) -0.00056(11) 0.00085(10)
                                                                    -0.00020(11)
loop_
    _geom_bond_atom_site_label_1
    _geom_bond_atom_site_label_2
    _geom_bond_site_symmetry_1
    _geom_bond_site_symmetry_2
    _geom_bond_distance
    _geom_bond_publ_flag
    N1 C2 . . 1.333(2) no
    N1 C9 . . 1.3994(18) no
    N1 Co1 . . 2.1847(12) yes
    N3 C2 . . 1.363(2) no
    N3 C4 . . 1.341(2) no
    N5 C4 . . 1.3786(19) no
    N5 C6 . . 1.358(2) no
    N5 C10 . . 1.4620(19) no
    N7 C6 . . 1.382(2) no
    N7 C8 . . 1.4149(19) no
    N7 C12 . . 1.4706(19) no
    C2 H21 . . 0.933 no
    C4 C9 . . 1.380(2) no
    C6 O11 . . 1.2414(18) no
    C8 C9 . . 1.416(2) no
    C8 O13 . . 1.2375(19) no
    C10 H103 . . 0.971 no
    C10 H101 . . 0.966 no
    C10 H102 . . 0.962 no
    C12 H121 . . 0.947 no
    C12 H122 . . 0.955 no
    C12 H123 . . 0.961 no
    O14 Co1 . . 2.1022(11) yes
    O14 H142 . . 0.810 no
    O14 H141 . . 0.813 no
    O15 Co1 . . 2.0756(10) yes
    O15 H151 . . 0.826 no
    O15 H152 . . 0.823 no
loop_
    _geom_angle_atom_site_label_1
    _geom_angle_atom_site_label_2
    _geom_angle_atom_site_label_3
    _geom_angle_site_symmetry_1
    _geom_angle_site_symmetry_2
    _geom_angle_site_symmetry_3
    _geom_angle
    _geom_angle_publ_flag
    C2 N1 C9 . . . 102.52(12) no
    C2 N1 Co1 . . . 118.74(10) no
    C9 N1 Co1 . . . 138.49(10) no
    C2 N3 C4 . . . 101.73(12) no
    C4 N5 C6 . . . 119.43(13) no
    C4 N5 C10 . . . 120.08(13) no
    C6 N5 C10 . . . 120.48(13) no
    C6 N7 C8 . . . 126.39(13) no
    C6 N7 C12 . . . 115.76(12) no
    C8 N7 C12 . . . 117.76(13) no
    N3 C2 N1 . . . 116.71(13) no
    N3 C2 H21 . . . 121.3 no
    N1 C2 H21 . . . 122.0 no
    N5 C4 N3 . . . 125.28(14) no
    N5 C4 C9 . . . 122.90(14) no
    N3 C4 C9 . . . 111.81(13) no
    N7 C6 N5 . . . 117.44(13) no
    N7 C6 O11 . . . 120.82(14) no
    N5 C6 O11 . . . 121.74(14) no
    N7 C8 C9 . . . 113.12(13) no
    N7 C8 O13 . . . 118.63(13) no
    C9 C8 O13 . . . 128.25(14) no
    C8 C9 N1 . . . 132.26(13) no
    C8 C9 C4 . . . 120.50(13) no
    N1 C9 C4 . . . 107.23(13) no
    N5 C10 H103 . . . 108.5 no
    N5 C10 H101 . . . 110.6 no
    H103 C10 H101 . . . 110.0 no
    N5 C10 H102 . . . 109.2 no
    H103 C10 H102 . . . 108.8 no
    H101 C10 H102 . . . 109.7 no
    N7 C12 H121 . . . 110.0 no
    N7 C12 H122 . . . 110.7 no
    H121 C12 H122 . . . 109.2 no
    N7 C12 H123 . . . 110.6 no
    H121 C12 H123 . . . 109.2 no
    H122 C12 H123 . . . 107.1 no
    Co1 O14 H142 . . . 120.9 no
    Co1 O14 H141 . . . 115.7 no
    H142 O14 H141 . . . 110.0 no
    Co1 O15 H151 . . . 110.6 no
    Co1 O15 H152 . . . 129.6 no
    H151 O15 H152 . . . 104.5 no
    N1 Co1 N1 . . 2_566 180 yes
    N1 Co1 O14 . . 2_566 92.00(4) no
    N1 Co1 O14 2_566 . 2_566 88.00(4) no
    N1 Co1 O14 . . . 88.00(4) yes
    N1 Co1 O14 2_566 . . 92.00(4) no
    O14 Co1 O14 2_566 . . 180 no
    N1 Co1 O15 . . 2_566 89.53(4) no
    N1 Co1 O15 2_566 . 2_566 90.47(4) no
    O14 Co1 O15 2_566 . 2_566 88.58(4) no
    O14 Co1 O15 . . 2_566 91.42(4) yes
    N1 Co1 O15 . . . 90.47(4) yes
    N1 Co1 O15 2_566 . . 89.53(4) no
    O14 Co1 O15 2_566 . . 91.42(4) no
    O14 Co1 O15 . . . 88.58(4) no
    O15 Co1 O15 2_566 . . 180 no
loop_
    _geom_hbond_atom_site_label_D
    _geom_hbond_atom_site_label_H
    _geom_hbond_atom_site_label_A
    _geom_hbond_site_symmetry_D
    _geom_hbond_site_symmetry_H
    _geom_hbond_site_symmetry_A
    _geom_hbond_distance_DH
    _geom_hbond_distance_HA
    _geom_hbond_distance_DA
    _geom_hbond_angle_DHA
    _geom_hbond_publ_flag
    O14 H142 O11 . . 2_667 0.810 1.985 2.773(2) 164.0 yes
    O15 H151 O13 . . . 0.826 1.816 2.638(2) 173.0 yes
    O14 H141 O11 . . 1_554 0.813 2.007 2.817(2) 174.0 yes
    O15 H152 N3 . . 3_556 0.823 2.007 2.799(2) 162.0 yes
_iucr_refine_instructions_details
;
#
# Punched on 07/07/17 at 16:17:55
#
#LIST     12
BLOCK SCALE X'S  U'S
RIDE C   (   2,X'S) H   (  21,X'S)
RIDE C   (  10,X'S) H   ( 103,X'S) H   ( 101,X'S) H   ( 102,X'S)
RIDE C   (  12,X'S) H   ( 121,X'S) H   ( 122,X'S) H   ( 123,X'S)
RIDE O   (  14,X'S) H   ( 142,X'S) H   ( 141,X'S)
RIDE O   (  15,X'S) H   ( 151,X'S) H   ( 152,X'S)
END
#
# Punched on 07/07/17 at 16:17:55
#
#LIST     16
NO
REM   HREST   START (DO NOT REMOVE THIS LINE)
REM   HREST   END (DO NOT REMOVE THIS LINE)
END
;
