# Supplementary material for: Crystal structure of tetra­aqua­bis­(1,3-dimethyl-2,6-dioxo-7H-purin-7-ido-κN 7)cobalt(II)
Source: Acta Crystallogr E Crystallogr Commun. 2017 Aug 4;73(Pt 9):1302–4. doi: 10.1107/S2056989017011379 (PMC5588566; doi:10.1107/S2056989017011379)
Supplement: Supplementary file 2 [file e-73-01302-Isup2.hkl]

data_I
#  P0_050717_0m in P2(1)/c                 
_audit_creation_date        "17-07-07"
_audit_creation_method      CRYSTALS 

_cell_length_a                    7.6304(3)
_cell_angle_alpha                 90
_cell_length_b                    13.1897(6)
_cell_angle_beta                  104.9744(17)
_cell_length_c                    9.6670(4)
_cell_angle_gamma                 90
loop_
 _symmetry_equiv_pos_as_xyz
 'x,y,z'
 '-x,-y,-z'
 '-x,y+1/2,-z+1/2'
 'x,-y+1/2,z+1/2'

# NOTE Fc on scale of Fo,      0.17854
# Status flags: 
#    o - used in refinement 
#    < - excluded by I/sigmaI cutoff 
#    l - excluded at low resolution  
#    h - excluded at high resolution  
#    x - excluded for another reason  

loop_
_refln_index_h
_refln_index_k
_refln_index_l
_refln_F_meas
_refln_F_calc
_refln_F_sigma
_refln_observed_status
_refln_refinement_weight
   1   0   0       14.56        0.00        0.06 l   0.0000E+00
   2   0   0        0.96        0.89        0.02 o   0.9157E+02
   3   0   0       16.71       16.73        0.06 o   0.9157E+02
   4   0   0        9.27        9.29        0.03 o   0.9157E+02
   5   0   0        3.75        3.77        0.02 o   0.9157E+02
   6   0   0        1.50        1.38        0.02 o   0.9157E+02
   7   0   0        5.77        5.76        0.03 o   0.9157E+02
   8   0   0        2.64        2.79        0.03 o   0.9157E+02
   1   1   0        1.38        0.00        0.01 l   0.0000E+00
   2   1   0        7.39        7.26        0.02 o   0.9157E+02
   3   1   0        4.68        4.91        0.01 o   0.9157E+02
   4   1   0        2.04        1.94        0.01 o   0.9157E+02
   5   1   0        1.30        1.16        0.01 o   0.9157E+02
   6   1   0        3.19        3.25        0.01 o   0.9157E+02
   7   1   0        0.28        0.37        0.02 o   0.9157E+02
   8   1   0        1.09        1.08        0.02 o   0.9157E+02
   0   2   0       25.32        0.00        0.09 l   0.0000E+00
   1   2   0        5.60        5.71        0.01 o   0.9157E+02
   2   2   0        1.13        1.15        0.01 o   0.9157E+02
   3   2   0        9.68        9.95        0.02 o   0.9157E+02
   4   2   0        4.17        4.29        0.01 o   0.9157E+02
   5   2   0        5.77        5.74        0.02 o   0.9157E+02
   6   2   0        4.39        4.38        0.02 o   0.9157E+02
   7   2   0        4.67        4.66        0.02 o   0.9157E+02
   8   2   0        3.50        3.52        0.02 o   0.9157E+02
   1   3   0        2.04        2.03        0.01 o   0.9157E+02
   2   3   0        8.79        8.53        0.02 o   0.9157E+02
   3   3   0        2.40        2.21        0.01 o   0.9157E+02
   4   3   0        2.65        2.53        0.01 o   0.9157E+02
   5   3   0        2.81        2.87        0.01 o   0.9157E+02
   6   3   0        0.21        0.04        0.02 o   0.9157E+02
   7   3   0       -0.14        0.10        0.02 <   0.0000E+00
   8   3   0        1.34        1.37        0.02 o   0.9157E+02
   0   4   0        0.67        0.66        0.02 o   0.9157E+02
   1   4   0        0.80        0.86        0.01 o   0.9157E+02
   2   4   0        6.40        6.28        0.02 o   0.9157E+02
   3   4   0        3.93        4.07        0.01 o   0.9157E+02
   4   4   0        2.06        2.43        0.01 o   0.9157E+02
   5   4   0        7.23        7.32        0.02 o   0.9157E+02
   6   4   0        4.41        4.31        0.02 o   0.9157E+02
   7   4   0        3.79        3.78        0.02 o   0.9157E+02
   8   4   0        1.77        1.69        0.02 o   0.9157E+02
   1   5   0        7.11        7.02        0.02 o   0.9157E+02
   2   5   0        6.57        6.24        0.02 o   0.9157E+02
   3   5   0        0.97        1.07        0.02 o   0.9157E+02
   4   5   0        3.61        3.81        0.01 o   0.9157E+02
   5   5   0        2.32        2.36        0.01 o   0.9157E+02
   6   5   0        3.39        3.36        0.02 o   0.9157E+02
   7   5   0        0.29        0.32        0.02 o   0.9157E+02
   8   5   0        0.50        0.57        0.03 o   0.9157E+02
   0   6   0       17.60       17.75        0.06 o   0.9157E+02
   1   6   0        8.23        8.22        0.02 o   0.9157E+02
   2   6   0       12.40       12.01        0.03 o   0.9157E+02
   3   6   0        7.01        7.22        0.02 o   0.9157E+02
   4   6   0        4.67        4.68        0.01 o   0.9157E+02
   5   6   0        4.35        4.39        0.02 o   0.9157E+02
   6   6   0        3.13        3.18        0.01 o   0.9157E+02
   7   6   0        3.88        3.81        0.02 o   0.9157E+02
   8   6   0        0.34        0.29        0.03 o   0.9157E+02
   1   7   0        3.06        3.03        0.01 o   0.9157E+02
   2   7   0        3.32        3.20        0.01 o   0.9157E+02
   3   7   0        2.89        2.96        0.01 o   0.9157E+02
   4   7   0        5.17        5.12        0.02 o   0.9157E+02
   5   7   0        1.87        1.93        0.01 o   0.9157E+02
   6   7   0        2.14        2.19        0.02 o   0.9157E+02
   7   7   0        0.51        0.56        0.03 o   0.9157E+02
   8   7   0        0.91        0.88        0.19 <   0.0000E+00
   0   8   0        4.53        4.58        0.02 o   0.9157E+02
   1   8   0        6.85        6.76        0.02 o   0.9157E+02
   2   8   0        7.40        7.37        0.02 o   0.9157E+02
   3   8   0        6.22        6.09        0.02 o   0.9157E+02
   4   8   0        1.99        2.03        0.01 o   0.9157E+02
   5   8   0        4.75        4.71        0.02 o   0.9157E+02
   6   8   0        6.57        6.70        0.02 o   0.9157E+02
   7   8   0        3.81        3.81        0.02 o   0.9157E+02
   1   9   0        0.73        0.63        0.02 o   0.9157E+02
   2   9   0        1.18        1.21        0.01 o   0.9157E+02
   3   9   0        1.86        1.86        0.01 o   0.9157E+02
   4   9   0        1.07        0.98        0.02 o   0.9157E+02
   5   9   0        0.92        0.87        0.04 o   0.9157E+02
   6   9   0        0.70        0.77        0.04 o   0.9157E+02
   7   9   0        0.75        0.76        0.05 o   0.9157E+02
   0  10   0        0.57        0.48        0.03 o   0.9157E+02
   1  10   0        0.55        0.53        0.02 o   0.9157E+02
   2  10   0        3.53        3.50        0.01 o   0.9157E+02
   3  10   0        1.81        1.77        0.01 o   0.9157E+02
   4  10   0        0.55        0.43        0.02 o   0.9157E+02
   5  10   0        5.73        5.76        0.03 o   0.9157E+02
   6  10   0        6.56        6.63        0.03 o   0.9157E+02
   1  11   0        0.50        0.41        0.02 o   0.9157E+02
   2  11   0        0.27        0.20        0.02 o   0.9157E+02
   3  11   0        0.92        0.95        0.03 o   0.9157E+02
   4  11   0        1.77        1.72        0.02 o   0.9157E+02
   5  11   0        1.20        1.23        0.03 o   0.9157E+02
   6  11   0        2.80        2.71        0.02 o   0.9157E+02
   0  12   0        9.34        9.40        0.04 o   0.9157E+02
   1  12   0        2.63        2.63        0.02 o   0.9157E+02
   2  12   0        0.75        0.65        0.03 o   0.9157E+02
   3  12   0        2.44        2.41        0.02 o   0.9157E+02
   4  12   0        2.54        2.47        0.02 o   0.9157E+02
   5  12   0        2.94        2.91        0.02 o   0.9157E+02
   1  13   0        0.79        0.82        0.03 o   0.9157E+02
   2  13   0        3.67        3.58        0.02 o   0.9157E+02
   3  13   0        1.12        1.13        0.02 o   0.9157E+02
   4  13   0        0.87        0.90        0.04 o   0.9157E+02
   5  13   0        0.64        0.60        0.05 o   0.9157E+02
   0  14   0        7.24        7.19        0.04 o   0.9157E+02
   1  14   0        4.75        4.66        0.02 o   0.9157E+02
   2  14   0        0.69        0.60        0.04 o   0.9157E+02
   3  14   0        4.24        4.22        0.02 o   0.9157E+02
   4  14   0        2.61        2.63        0.02 o   0.9157E+02
   1  15   0        1.38        1.38        0.02 o   0.9157E+02
   2  15   0        2.51        2.46        0.02 o   0.9157E+02
   3  15   0        1.14        1.09        0.06 o   0.9157E+02
  -9   1   1        1.86        1.92        0.03 o   0.9157E+02
  -8   1   1        4.97        4.99        0.02 o   0.9157E+02
  -7   1   1        5.99        6.00        0.02 o   0.9157E+02
  -6   1   1        0.42        0.15        0.02 o   0.9157E+02
  -5   1   1        4.05        4.03        0.01 o   0.9157E+02
  -4   1   1       12.99       12.94        0.03 o   0.9157E+02
  -3   1   1        7.09        7.15        0.02 o   0.9157E+02
  -2   1   1       24.95       25.18        0.05 o   0.9157E+02
  -1   1   1       10.29        0.00        0.02 l   0.0000E+00
   0   1   1        3.28        0.00        0.01 l   0.0000E+00
   1   1   1       11.37       11.68        0.03 o   0.9157E+02
   2   1   1        1.12        1.24        0.01 o   0.9157E+02
   3   1   1        7.41        7.48        0.02 o   0.9157E+02
   4   1   1        2.50        2.60        0.01 o   0.9157E+02
   5   1   1        3.02        3.13        0.01 o   0.9157E+02
   6   1   1        1.63        1.60        0.02 o   0.9157E+02
   7   1   1        1.93        1.91        0.02 o   0.9157E+02
   8   1   1        0.98        0.89        0.05 o   0.9157E+02
  -9   2   1       -0.17        0.04        0.06 <   0.0000E+00
  -8   2   1        0.72        0.69        0.04 o   0.9157E+02
  -7   2   1        0.35        0.40        0.02 o   0.9157E+02
  -6   2   1        4.43        4.33        0.02 o   0.9157E+02
  -5   2   1        5.12        5.10        0.01 o   0.9157E+02
  -4   2   1        3.28        3.10        0.01 o   0.9157E+02
  -3   2   1        6.69        6.76        0.02 o   0.9157E+02
  -2   2   1       29.86       30.36        0.07 o   0.9157E+02
  -1   2   1        3.34        3.25        0.01 o   0.9157E+02
   0   2   1        0.48        0.00        0.01 l   0.0000E+00
   1   2   1        4.06        3.98        0.01 o   0.9157E+02
   2   2   1        1.18        1.03        0.01 o   0.9157E+02
   3   2   1        3.07        2.96        0.01 o   0.9157E+02
   4   2   1        1.29        1.25        0.01 o   0.9157E+02
   5   2   1        2.74        2.77        0.01 o   0.9157E+02
   6   2   1        0.36        0.31        0.02 o   0.9157E+02
   7   2   1        0.90        0.92        0.04 o   0.9157E+02
   8   2   1        0.79        0.84        0.04 o   0.9157E+02
  -8   3   1        2.45        2.46        0.02 o   0.9157E+02
  -7   3   1        6.04        6.05        0.02 o   0.9157E+02
  -6   3   1        3.41        3.47        0.01 o   0.9157E+02
  -5   3   1        6.47        6.51        0.02 o   0.9157E+02
  -4   3   1        8.30        8.31        0.02 o   0.9157E+02
  -3   3   1        7.73        7.75        0.02 o   0.9157E+02
  -2   3   1       15.23       14.86        0.03 o   0.9157E+02
  -1   3   1        1.08        1.13        0.01 o   0.9157E+02
   0   3   1       14.00       14.07        0.03 o   0.9157E+02
   1   3   1        5.15        5.04        0.01 o   0.9157E+02
   2   3   1        0.38        0.24        0.01 o   0.9157E+02
   3   3   1       11.72       11.56        0.03 o   0.9157E+02
   4   3   1       14.29       14.09        0.04 o   0.9157E+02
   5   3   1        4.64        4.70        0.02 o   0.9157E+02
   6   3   1        1.78        1.75        0.02 o   0.9157E+02
   7   3   1        5.12        5.07        0.02 o   0.9157E+02
   8   3   1        2.97        3.00        0.02 o   0.9157E+02
  -8   4   1        0.83        0.76        0.05 o   0.9157E+02
  -7   4   1        0.25        0.15        0.02 o   0.9157E+02
  -6   4   1        1.29        1.31        0.01 o   0.9157E+02
  -5   4   1        2.00        1.95        0.01 o   0.9157E+02
  -4   4   1       10.63       10.44        0.03 o   0.9157E+02
  -3   4   1        1.03        1.22        0.01 o   0.9157E+02
  -2   4   1        0.28        0.17        0.02 o   0.9157E+02
  -1   4   1        3.38        3.38        0.01 o   0.9157E+02
   0   4   1        5.95        5.87        0.02 o   0.9157E+02
   1   4   1        5.44        5.60        0.01 o   0.9157E+02
   2   4   1        2.39        2.26        0.01 o   0.9157E+02
   3   4   1        1.45        1.21        0.01 o   0.9157E+02
   4   4   1        3.94        3.90        0.01 o   0.9157E+02
   5   4   1        1.09        0.99        0.01 o   0.9157E+02
   6   4   1        1.59        1.66        0.02 o   0.9157E+02
   7   4   1        1.54        1.58        0.02 o   0.9157E+02
   8   4   1        1.27        1.34        0.02 o   0.9157E+02
  -8   5   1        5.15        5.24        0.03 o   0.9157E+02
  -7   5   1        4.74        4.79        0.02 o   0.9157E+02
  -6   5   1        4.74        4.81        0.02 o   0.9157E+02
  -5   5   1        3.84        3.81        0.01 o   0.9157E+02
  -4   5   1        7.38        7.48        0.02 o   0.9157E+02
  -3   5   1        6.09        6.19        0.01 o   0.9157E+02
  -2   5   1        6.95        7.09        0.02 o   0.9157E+02
  -1   5   1        4.53        4.62        0.01 o   0.9157E+02
   0   5   1       11.75       11.99        0.03 o   0.9157E+02
   1   5   1        9.16        9.40        0.02 o   0.9157E+02
   2   5   1        4.16        3.66        0.01 o   0.9157E+02
   3   5   1        9.68        9.61        0.02 o   0.9157E+02
   4   5   1        5.42        5.31        0.01 o   0.9157E+02
   5   5   1        4.42        4.43        0.01 o   0.9157E+02
   6   5   1        2.06        2.07        0.01 o   0.9157E+02
   7   5   1        3.31        3.25        0.02 o   0.9157E+02
   8   5   1        4.43        4.42        0.02 o   0.9157E+02
  -8   6   1        2.25        2.24        0.02 o   0.9157E+02
  -7   6   1        0.14        0.24        0.02 o   0.9157E+02
  -6   6   1        1.34        1.35        0.02 o   0.9157E+02
  -5   6   1        3.66        3.64        0.01 o   0.9157E+02
  -4   6   1        5.33        5.33        0.02 o   0.9157E+02
  -3   6   1        0.52        0.53        0.01 o   0.9157E+02
  -2   6   1        0.97        0.94        0.02 o   0.9157E+02
  -1   6   1        5.87        6.07        0.01 o   0.9157E+02
   0   6   1        7.81        7.66        0.02 o   0.9157E+02
   1   6   1        1.60        1.73        0.01 o   0.9157E+02
   2   6   1        0.15        0.24        0.01 o   0.9157E+02
   3   6   1        0.93        0.89        0.02 o   0.9157E+02
   4   6   1        0.47        0.52        0.02 o   0.9157E+02
   5   6   1        0.71        0.70        0.02 o   0.9157E+02
   6   6   1        2.47        2.48        0.02 o   0.9157E+02
   7   6   1        1.58        1.57        0.02 o   0.9157E+02
   8   6   1        2.30        2.40        0.03 o   0.9157E+02
  -8   7   1        4.48        4.56        0.03 o   0.9157E+02
  -7   7   1        3.20        3.25        0.02 o   0.9157E+02
  -6   7   1        1.16        1.08        0.02 o   0.9157E+02
  -5   7   1        2.80        2.83        0.01 o   0.9157E+02
  -4   7   1        4.78        4.72        0.01 o   0.9157E+02
  -3   7   1        3.17        3.19        0.01 o   0.9157E+02
  -2   7   1        5.89        5.97        0.01 o   0.9157E+02
  -1   7   1        8.12        8.15        0.02 o   0.9157E+02
   0   7   1       11.33       11.05        0.03 o   0.9157E+02
   1   7   1        5.33        5.44        0.01 o   0.9157E+02
   2   7   1        2.08        2.39        0.01 o   0.9157E+02
   3   7   1        5.50        5.56        0.02 o   0.9157E+02
   4   7   1        2.30        2.32        0.01 o   0.9157E+02
   5   7   1        3.99        3.99        0.02 o   0.9157E+02
   6   7   1        2.48        2.37        0.02 o   0.9157E+02
   7   7   1        2.07        2.11        0.02 o   0.9157E+02
  -7   8   1        0.40        0.46        0.03 o   0.9157E+02
  -6   8   1        1.33        1.32        0.02 o   0.9157E+02
  -5   8   1        1.95        2.04        0.01 o   0.9157E+02
  -4   8   1        1.92        1.87        0.01 o   0.9157E+02
  -3   8   1        5.10        5.17        0.01 o   0.9157E+02
  -2   8   1        6.32        6.26        0.02 o   0.9157E+02
  -1   8   1        0.35        0.37        0.01 o   0.9157E+02
   0   8   1        3.48        3.27        0.01 o   0.9157E+02
   1   8   1        1.85        1.83        0.01 o   0.9157E+02
   2   8   1        3.41        3.24        0.01 o   0.9157E+02
   3   8   1        3.68        3.69        0.01 o   0.9157E+02
   4   8   1        1.65        1.47        0.01 o   0.9157E+02
   5   8   1        2.42        2.46        0.01 o   0.9157E+02
   6   8   1        2.93        3.03        0.02 o   0.9157E+02
   7   8   1        0.28        0.25        0.03 o   0.9157E+02
  -7   9   1        2.25        2.18        0.02 o   0.9157E+02
  -6   9   1        1.54        1.49        0.02 o   0.9157E+02
  -5   9   1        3.77        3.71        0.02 o   0.9157E+02
  -4   9   1        2.26        2.18        0.01 o   0.9157E+02
  -3   9   1        2.70        2.74        0.01 o   0.9157E+02
  -2   9   1        7.03        7.05        0.02 o   0.9157E+02
  -1   9   1        3.86        3.91        0.01 o   0.9157E+02
   0   9   1        5.92        5.87        0.02 o   0.9157E+02
   1   9   1        5.36        5.34        0.01 o   0.9157E+02
   2   9   1        5.54        5.53        0.02 o   0.9157E+02
   3   9   1        7.19        7.29        0.02 o   0.9157E+02
   4   9   1        9.83        9.87        0.03 o   0.9157E+02
   5   9   1        5.29        5.36        0.02 o   0.9157E+02
   6   9   1        3.34        3.15        0.02 o   0.9157E+02
   7   9   1        3.83        3.77        0.02 o   0.9157E+02
  -7  10   1        1.20        1.24        0.03 o   0.9157E+02
  -6  10   1        1.57        1.47        0.02 o   0.9157E+02
  -5  10   1        1.00        1.02        0.02 o   0.9157E+02
  -4  10   1        0.79        0.84        0.03 o   0.9157E+02
  -3  10   1        2.61        2.59        0.01 o   0.9157E+02
  -2  10   1        3.24        3.26        0.01 o   0.9157E+02
  -1  10   1        0.63        0.70        0.02 o   0.9157E+02
   0  10   1        3.96        3.94        0.01 o   0.9157E+02
   1  10   1        1.38        1.32        0.01 o   0.9157E+02
   2  10   1        0.92        0.89        0.03 o   0.9157E+02
   3  10   1        0.85        0.90        0.03 o   0.9157E+02
   4  10   1        1.85        2.10        0.02 o   0.9157E+02
   5  10   1        2.55        2.58        0.02 o   0.9157E+02
   6  10   1       -0.13        0.26        0.03 <   0.0000E+00
  -6  11   1        3.23        3.15        0.02 o   0.9157E+02
  -5  11   1        3.18        3.13        0.02 o   0.9157E+02
  -4  11   1        2.03        1.99        0.02 o   0.9157E+02
  -3  11   1        2.91        2.87        0.01 o   0.9157E+02
  -2  11   1        7.14        7.17        0.02 o   0.9157E+02
  -1  11   1        1.91        1.83        0.01 o   0.9157E+02
   0  11   1        2.50        2.45        0.01 o   0.9157E+02
   1  11   1        5.87        5.82        0.02 o   0.9157E+02
   2  11   1        4.44        4.39        0.01 o   0.9157E+02
   3  11   1        5.43        5.37        0.02 o   0.9157E+02
   4  11   1        6.29        6.50        0.03 o   0.9157E+02
   5  11   1        5.27        5.26        0.03 o   0.9157E+02
   6  11   1        3.40        3.30        0.02 o   0.9157E+02
  -6  12   1        1.40        1.45        0.04 o   0.9157E+02
  -5  12   1        1.97        1.94        0.02 o   0.9157E+02
  -4  12   1        1.64        1.62        0.02 o   0.9157E+02
  -3  12   1        1.75        1.69        0.02 o   0.9157E+02
  -2  12   1        3.33        3.34        0.02 o   0.9157E+02
  -1  12   1        2.72        2.74        0.02 o   0.9157E+02
   0  12   1        4.50        4.46        0.02 o   0.9157E+02
   1  12   1        1.40        1.38        0.02 o   0.9157E+02
   2  12   1        1.45        1.45        0.02 o   0.9157E+02
   3  12   1        0.95        1.01        0.04 o   0.9157E+02
   4  12   1       -0.10        0.15        0.03 <   0.0000E+00
   5  12   1        0.70        0.70        0.05 o   0.9157E+02
  -5  13   1        2.56        2.55        0.02 o   0.9157E+02
  -4  13   1        1.48        1.44        0.02 o   0.9157E+02
  -3  13   1        2.26        2.31        0.02 o   0.9157E+02
  -2  13   1        7.44        7.40        0.03 o   0.9157E+02
  -1  13   1        4.14        4.17        0.02 o   0.9157E+02
   0  13   1        1.67        1.66        0.02 o   0.9157E+02
   1  13   1        3.94        3.95        0.02 o   0.9157E+02
   2  13   1        6.84        6.76        0.02 o   0.9157E+02
   3  13   1        1.63        1.62        0.02 o   0.9157E+02
   4  13   1        1.75        1.79        0.03 o   0.9157E+02
  -4  14   1        3.45        3.42        0.02 o   0.9157E+02
  -3  14   1        0.12        0.10        0.03 <   0.0000E+00
  -2  14   1        3.72        3.66        0.02 o   0.9157E+02
  -1  14   1        0.73        0.80        0.04 o   0.9157E+02
   0  14   1        0.15        0.19        0.02 o   0.9157E+02
   1  14   1        2.42        2.37        0.02 o   0.9157E+02
   2  14   1        2.28        2.26        0.02 o   0.9157E+02
   3  14   1        1.58        1.49        0.03 o   0.9157E+02
  -3  15   1        1.74        1.81        0.03 o   0.9157E+02
  -2  15   1        4.70        4.79        0.03 o   0.9157E+02
  -1  15   1        4.28        4.34        0.02 o   0.9157E+02
   0  15   1        2.49        2.50        0.02 o   0.9157E+02
   1  15   1        3.24        3.21        0.02 o   0.9157E+02
   2  15   1        5.59        5.57        0.03 o   0.9157E+02
  -9   0   2        2.74        2.69        0.03 o   0.9157E+02
  -8   0   2        1.14        1.19        0.03 o   0.9157E+02
  -7   0   2        1.59        1.61        0.02 o   0.9157E+02
  -6   0   2        6.25        6.20        0.03 o   0.9157E+02
  -5   0   2        1.85        1.94        0.01 o   0.9157E+02
  -4   0   2        5.23        5.30        0.02 o   0.9157E+02
  -3   0   2        5.74        5.91        0.02 o   0.9157E+02
  -2   0   2        3.63        3.32        0.01 o   0.9157E+02
  -1   0   2       10.21       10.37        0.04 o   0.9157E+02
   0   0   2        7.75        7.89        0.02 o   0.9157E+02
   1   0   2        6.78        6.40        0.02 o   0.9157E+02
   2   0   2        4.31        4.31        0.02 o   0.9157E+02
   3   0   2        2.94        3.00        0.01 o   0.9157E+02
   4   0   2        4.65        4.97        0.02 o   0.9157E+02
   5   0   2        0.31        0.12        0.02 o   0.9157E+02
   6   0   2        2.34        2.39        0.02 o   0.9157E+02
   7   0   2        4.36        4.25        0.03 o   0.9157E+02
   8   0   2        9.77        9.80        0.05 o   0.9157E+02
  -9   1   2        0.54        0.58        0.04 o   0.9157E+02
  -8   1   2        0.86        0.92        0.04 o   0.9157E+02
  -7   1   2        0.08        0.03        0.02 <   0.0000E+00
  -6   1   2        0.27        0.19        0.01 o   0.9157E+02
  -5   1   2        0.47        0.39        0.01 o   0.9157E+02
  -4   1   2        4.52        4.39        0.01 o   0.9157E+02
  -3   1   2        3.72        3.79        0.01 o   0.9157E+02
  -2   1   2       10.94       10.96        0.02 o   0.9157E+02
  -1   1   2        2.10        1.83        0.01 o   0.9157E+02
   0   1   2        3.77        3.91        0.01 o   0.9157E+02
   1   1   2        3.38        3.36        0.01 o   0.9157E+02
   2   1   2       11.85       11.71        0.03 o   0.9157E+02
   3   1   2        1.68        1.60        0.01 o   0.9157E+02
   4   1   2        3.09        3.16        0.01 o   0.9157E+02
   5   1   2        1.20        1.13        0.01 o   0.9157E+02
   6   1   2        1.79        1.73        0.01 o   0.9157E+02
   7   1   2        1.47        1.44        0.02 o   0.9157E+02
   8   1   2        3.34        3.39        0.02 o   0.9157E+02
  -9   2   2        3.27        3.26        0.02 o   0.9157E+02
  -8   2   2        3.66        3.69        0.02 o   0.9157E+02
  -7   2   2        5.41        5.33        0.02 o   0.9157E+02
  -6   2   2        8.01        7.96        0.02 o   0.9157E+02
  -5   2   2        2.87        2.75        0.01 o   0.9157E+02
  -4   2   2       16.69       16.68        0.04 o   0.9157E+02
  -3   2   2        6.39        6.55        0.01 o   0.9157E+02
  -2   2   2        7.82        7.75        0.02 o   0.9157E+02
  -1   2   2        7.00        7.06        0.01 o   0.9157E+02
   0   2   2        8.64        9.01        0.02 o   0.9157E+02
   1   2   2        7.76        7.72        0.02 o   0.9157E+02
   2   2   2        0.09        0.09        0.01 o   0.9157E+02
   3   2   2        8.15        8.33        0.02 o   0.9157E+02
   4   2   2        3.43        3.55        0.01 o   0.9157E+02
   5   2   2        2.88        2.98        0.01 o   0.9157E+02
   6   2   2        3.25        3.24        0.02 o   0.9157E+02
   7   2   2        3.93        3.90        0.02 o   0.9157E+02
   8   2   2        7.07        7.13        0.03 o   0.9157E+02
  -9   3   2        0.85        0.87        0.05 o   0.9157E+02
  -8   3   2        1.78        1.79        0.02 o   0.9157E+02
  -7   3   2        1.56        1.70        0.02 o   0.9157E+02
  -6   3   2        1.46        1.36        0.01 o   0.9157E+02
  -5   3   2        1.05        1.20        0.01 o   0.9157E+02
  -4   3   2        9.45        9.29        0.02 o   0.9157E+02
  -3   3   2        4.82        4.75        0.01 o   0.9157E+02
  -2   3   2        3.94        3.87        0.01 o   0.9157E+02
  -1   3   2        5.14        5.17        0.01 o   0.9157E+02
   0   3   2        3.43        3.49        0.01 o   0.9157E+02
   1   3   2        0.84        0.82        0.02 o   0.9157E+02
   2   3   2        4.33        4.23        0.01 o   0.9157E+02
   3   3   2        2.37        2.26        0.01 o   0.9157E+02
   4   3   2        1.93        1.87        0.01 o   0.9157E+02
   5   3   2       -0.15        0.24        0.01 <   0.0000E+00
   6   3   2        5.31        5.31        0.02 o   0.9157E+02
   7   3   2        0.40        0.37        0.03 o   0.9157E+02
   8   3   2        2.83        2.80        0.02 o   0.9157E+02
  -8   4   2        5.19        5.18        0.02 o   0.9157E+02
  -7   4   2        7.04        7.03        0.02 o   0.9157E+02
  -6   4   2        5.62        5.60        0.02 o   0.9157E+02
  -5   4   2        4.55        4.63        0.01 o   0.9157E+02
  -4   4   2       17.55       17.41        0.04 o   0.9157E+02
  -3   4   2        7.24        7.39        0.02 o   0.9157E+02
  -2   4   2        1.67        1.49        0.01 o   0.9157E+02
  -1   4   2        8.33        8.49        0.02 o   0.9157E+02
   0   4   2        4.79        5.03        0.01 o   0.9157E+02
   1   4   2        7.72        7.76        0.02 o   0.9157E+02
   2   4   2        6.55        6.60        0.02 o   0.9157E+02
   3   4   2       10.02       10.12        0.02 o   0.9157E+02
   4   4   2        6.70        6.72        0.02 o   0.9157E+02
   5   4   2        4.50        4.42        0.02 o   0.9157E+02
   6   4   2        5.45        5.45        0.02 o   0.9157E+02
   7   4   2        3.50        3.59        0.02 o   0.9157E+02
   8   4   2        3.85        3.92        0.02 o   0.9157E+02
  -8   5   2        0.26        0.18        0.03 o   0.9157E+02
  -7   5   2        2.55        2.56        0.02 o   0.9157E+02
  -6   5   2        2.19        2.19        0.01 o   0.9157E+02
  -5   5   2        0.85        0.78        0.03 o   0.9157E+02
  -4   5   2        5.82        5.57        0.02 o   0.9157E+02
  -3   5   2        1.11        1.10        0.01 o   0.9157E+02
  -2   5   2        5.80        5.73        0.01 o   0.9157E+02
  -1   5   2        0.13        0.50        0.01 o   0.9157E+02
   0   5   2        5.79        5.68        0.02 o   0.9157E+02
   1   5   2        8.02        7.89        0.02 o   0.9157E+02
   2   5   2        5.85        5.60        0.02 o   0.9157E+02
   3   5   2        1.64        1.54        0.01 o   0.9157E+02
   4   5   2        1.46        1.53        0.01 o   0.9157E+02
   5   5   2        1.25        1.24        0.02 o   0.9157E+02
   6   5   2        5.09        5.14        0.02 o   0.9157E+02
   7   5   2        3.38        3.47        0.02 o   0.9157E+02
  -8   6   2        0.34        0.29        0.03 o   0.9157E+02
  -7   6   2        1.47        1.44        0.02 o   0.9157E+02
  -6   6   2        0.43        0.30        0.02 o   0.9157E+02
  -5   6   2        2.65        2.67        0.01 o   0.9157E+02
  -4   6   2        4.99        5.11        0.01 o   0.9157E+02
  -3   6   2        5.37        5.54        0.01 o   0.9157E+02
  -2   6   2       11.06       10.99        0.03 o   0.9157E+02
  -1   6   2        8.55        8.74        0.02 o   0.9157E+02
   0   6   2        2.45        1.82        0.01 o   0.9157E+02
   1   6   2       11.66       11.45        0.03 o   0.9157E+02
   2   6   2       11.05       10.81        0.03 o   0.9157E+02
   3   6   2        3.79        3.86        0.01 o   0.9157E+02
   4   6   2        6.33        6.33        0.02 o   0.9157E+02
   5   6   2        2.73        2.73        0.01 o   0.9157E+02
   6   6   2        4.40        4.42        0.02 o   0.9157E+02
   7   6   2        2.56        2.54        0.02 o   0.9157E+02
  -8   7   2        0.17        0.01        0.03 <   0.0000E+00
  -7   7   2        1.16        1.11        0.02 o   0.9157E+02
  -6   7   2        0.83        0.79        0.03 o   0.9157E+02
  -5   7   2        0.08        0.08        0.01 <   0.0000E+00
  -4   7   2        0.64        0.59        0.02 o   0.9157E+02
  -3   7   2        2.05        1.98        0.01 o   0.9157E+02
  -2   7   2        3.65        3.61        0.01 o   0.9157E+02
  -1   7   2        2.22        2.38        0.01 o   0.9157E+02
   0   7   2        2.11        2.14        0.01 o   0.9157E+02
   1   7   2        2.09        1.97        0.01 o   0.9157E+02
   2   7   2        6.69        6.59        0.02 o   0.9157E+02
   3   7   2        0.81        0.90        0.02 o   0.9157E+02
   4   7   2        0.53        0.53        0.02 o   0.9157E+02
   5   7   2        0.16        0.15        0.02 o   0.9157E+02
   6   7   2        1.22        1.20        0.02 o   0.9157E+02
   7   7   2        1.47        1.44        0.02 o   0.9157E+02
  -7   8   2        0.65        0.61        0.04 o   0.9157E+02
  -6   8   2        2.08        2.01        0.02 o   0.9157E+02
  -5   8   2        1.93        1.93        0.02 o   0.9157E+02
  -4   8   2        6.30        6.36        0.02 o   0.9157E+02
  -3   8   2        3.67        3.70        0.01 o   0.9157E+02
  -2   8   2        7.67        7.75        0.02 o   0.9157E+02
  -1   8   2        5.87        5.83        0.02 o   0.9157E+02
   0   8   2        0.78        1.00        0.02 o   0.9157E+02
   1   8   2        8.87        8.84        0.02 o   0.9157E+02
   2   8   2        6.11        5.95        0.02 o   0.9157E+02
   3   8   2        2.95        2.88        0.02 o   0.9157E+02
   4   8   2        1.01        0.96        0.02 o   0.9157E+02
   5   8   2        3.10        3.08        0.02 o   0.9157E+02
   6   8   2        1.50        1.57        0.02 o   0.9157E+02
   7   8   2        1.23        1.19        0.03 o   0.9157E+02
  -7   9   2        0.66        0.68        0.04 o   0.9157E+02
  -6   9   2        1.81        1.77        0.02 o   0.9157E+02
  -5   9   2       -0.08        0.12        0.02 <   0.0000E+00
  -4   9   2        2.22        2.25        0.01 o   0.9157E+02
  -3   9   2        2.18        2.26        0.01 o   0.9157E+02
  -2   9   2        7.86        7.84        0.02 o   0.9157E+02
  -1   9   2        5.14        5.13        0.02 o   0.9157E+02
   0   9   2        1.19        1.00        0.01 o   0.9157E+02
   1   9   2        1.06        0.98        0.01 o   0.9157E+02
   2   9   2        5.42        5.37        0.02 o   0.9157E+02
   3   9   2        0.64        0.52        0.03 o   0.9157E+02
   4   9   2        0.55        0.77        0.02 o   0.9157E+02
   5   9   2        0.68        0.72        0.03 o   0.9157E+02
   6   9   2        0.70        0.81        0.04 o   0.9157E+02
  -7  10   2        3.92        3.91        0.03 o   0.9157E+02
  -6  10   2        4.61        4.60        0.02 o   0.9157E+02
  -5  10   2        4.15        4.12        0.02 o   0.9157E+02
  -4  10   2        7.01        7.00        0.02 o   0.9157E+02
  -3  10   2        4.44        4.54        0.02 o   0.9157E+02
  -2  10   2        0.91        0.76        0.03 o   0.9157E+02
  -1  10   2        5.62        5.58        0.02 o   0.9157E+02
   0  10   2        6.48        6.42        0.02 o   0.9157E+02
   1  10   2        5.22        5.23        0.02 o   0.9157E+02
   2  10   2        7.82        7.85        0.02 o   0.9157E+02
   3  10   2        5.86        5.91        0.02 o   0.9157E+02
   4  10   2        2.63        2.42        0.02 o   0.9157E+02
   5  10   2        4.09        4.09        0.02 o   0.9157E+02
   6  10   2        3.77        3.82        0.02 o   0.9157E+02
  -6  11   2        0.44        0.39        0.04 o   0.9157E+02
  -5  11   2        0.43        0.44        0.03 o   0.9157E+02
  -4  11   2        1.80        1.85        0.02 o   0.9157E+02
  -3  11   2        0.80        0.84        0.03 o   0.9157E+02
  -2  11   2        6.86        6.88        0.02 o   0.9157E+02
  -1  11   2        1.03        1.04        0.02 o   0.9157E+02
   0  11   2        1.10        1.05        0.01 o   0.9157E+02
   1  11   2        2.78        2.81        0.01 o   0.9157E+02
   2  11   2        3.06        3.25        0.01 o   0.9157E+02
   3  11   2        0.99        1.10        0.04 o   0.9157E+02
   4  11   2        1.73        1.94        0.02 o   0.9157E+02
   5  11   2        1.30        1.25        0.03 o   0.9157E+02
  -6  12   2        4.18        4.16        0.03 o   0.9157E+02
  -5  12   2        3.38        3.40        0.02 o   0.9157E+02
  -4  12   2        1.52        1.57        0.02 o   0.9157E+02
  -3  12   2        4.03        4.02        0.02 o   0.9157E+02
  -2  12   2        3.56        3.60        0.02 o   0.9157E+02
  -1  12   2        6.11        6.12        0.02 o   0.9157E+02
   0  12   2        6.75        6.72        0.02 o   0.9157E+02
   1  12   2        5.77        5.67        0.02 o   0.9157E+02
   2  12   2        8.91        9.12        0.02 o   0.9157E+02
   3  12   2        5.31        5.31        0.02 o   0.9157E+02
   4  12   2        3.15        3.03        0.02 o   0.9157E+02
   5  12   2        3.93        3.94        0.03 o   0.9157E+02
  -5  13   2        0.21        0.31        0.03 o   0.9157E+02
  -4  13   2        0.53        0.42        0.04 o   0.9157E+02
  -3  13   2        2.07        2.16        0.02 o   0.9157E+02
  -2  13   2        0.73        0.74        0.03 o   0.9157E+02
  -1  13   2       -0.09        0.06        0.02 <   0.0000E+00
   0  13   2        2.55        2.54        0.02 o   0.9157E+02
   1  13   2        0.79        0.77        0.03 o   0.9157E+02
   2  13   2        0.79        0.90        0.03 o   0.9157E+02
   3  13   2        1.84        1.84        0.02 o   0.9157E+02
   4  13   2        0.45        0.42        0.04 o   0.9157E+02
  -4  14   2        1.98        2.08        0.03 o   0.9157E+02
  -3  14   2        2.82        2.82        0.02 o   0.9157E+02
  -2  14   2        4.51        4.48        0.02 o   0.9157E+02
  -1  14   2        3.88        3.93        0.02 o   0.9157E+02
   0  14   2        3.90        3.94        0.02 o   0.9157E+02
   1  14   2        4.45        4.49        0.02 o   0.9157E+02
   2  14   2        3.70        3.77        0.02 o   0.9157E+02
   3  14   2        1.81        1.80        0.02 o   0.9157E+02
  -3  15   2        0.67        0.70        0.12 <   0.0000E+00
  -2  15   2        1.63        1.62        0.03 o   0.9157E+02
  -1  15   2        2.24        2.18        0.02 o   0.9157E+02
   0  15   2        0.56        0.54        0.04 o   0.9157E+02
   1  15   2        2.01        1.89        0.03 o   0.9157E+02
   2  15   2        1.34        1.33        0.03 o   0.9157E+02
  -9   1   3        1.60        1.62        0.03 o   0.9157E+02
  -8   1   3        6.97        7.05        0.03 o   0.9157E+02
  -7   1   3        3.93        3.94        0.01 o   0.9157E+02
  -6   1   3        2.73        2.76        0.01 o   0.9157E+02
  -5   1   3        2.36        2.38        0.01 o   0.9157E+02
  -4   1   3        8.42        8.57        0.02 o   0.9157E+02
  -3   1   3       12.58       12.69        0.03 o   0.9157E+02
  -2   1   3        1.24        1.43        0.01 o   0.9157E+02
  -1   1   3       10.84       10.76        0.02 o   0.9157E+02
   0   1   3       17.98       18.40        0.04 o   0.9157E+02
   1   1   3        5.50        5.42        0.01 o   0.9157E+02
   2   1   3        4.87        4.28        0.01 o   0.9157E+02
   3   1   3        5.19        5.25        0.01 o   0.9157E+02
   4   1   3       11.96       11.82        0.03 o   0.9157E+02
   5   1   3        1.70        1.69        0.01 o   0.9157E+02
   6   1   3        4.92        4.89        0.02 o   0.9157E+02
   7   1   3        5.25        5.24        0.02 o   0.9157E+02
  -9   2   3        1.27        1.26        0.03 o   0.9157E+02
  -8   2   3        0.79        0.76        0.04 o   0.9157E+02
  -7   2   3        1.03        0.98        0.02 o   0.9157E+02
  -6   2   3        0.74        0.77        0.02 o   0.9157E+02
  -5   2   3        0.55        0.59        0.01 o   0.9157E+02
  -4   2   3        1.32        1.15        0.01 o   0.9157E+02
  -3   2   3        0.88        0.87        0.01 o   0.9157E+02
  -2   2   3        0.25        0.17        0.01 o   0.9157E+02
  -1   2   3        6.43        6.66        0.01 o   0.9157E+02
   0   2   3        1.75        1.89        0.01 o   0.9157E+02
   1   2   3        5.73        5.72        0.01 o   0.9157E+02
   2   2   3        1.88        1.79        0.01 o   0.9157E+02
   3   2   3        2.96        2.88        0.01 o   0.9157E+02
   4   2   3        4.37        4.28        0.01 o   0.9157E+02
   5   2   3        1.25        1.22        0.02 o   0.9157E+02
   6   2   3        5.01        5.05        0.02 o   0.9157E+02
   7   2   3        1.52        1.50        0.02 o   0.9157E+02
  -9   3   3        1.41        1.43        0.03 o   0.9157E+02
  -8   3   3        5.47        5.42        0.02 o   0.9157E+02
  -7   3   3        3.37        3.35        0.01 o   0.9157E+02
  -6   3   3        4.37        4.33        0.01 o   0.9157E+02
  -5   3   3        2.96        2.99        0.01 o   0.9157E+02
  -4   3   3        3.83        3.72        0.01 o   0.9157E+02
  -3   3   3        2.99        3.16        0.01 o   0.9157E+02
  -2   3   3        6.12        5.91        0.01 o   0.9157E+02
  -1   3   3        5.08        4.99        0.01 o   0.9157E+02
   0   3   3        2.63        2.84        0.01 o   0.9157E+02
   1   3   3        8.76        8.96        0.02 o   0.9157E+02
   2   3   3       10.08       10.26        0.02 o   0.9157E+02
   3   3   3        5.97        6.06        0.02 o   0.9157E+02
   4   3   3       10.53       10.55        0.03 o   0.9157E+02
   5   3   3        5.92        5.97        0.02 o   0.9157E+02
   6   3   3        9.24        9.25        0.03 o   0.9157E+02
   7   3   3        3.59        3.51        0.02 o   0.9157E+02
  -8   4   3        0.76        0.73        0.04 o   0.9157E+02
  -7   4   3        0.38        0.37        0.02 o   0.9157E+02
  -6   4   3        6.78        6.76        0.02 o   0.9157E+02
  -5   4   3        1.30        1.29        0.01 o   0.9157E+02
  -4   4   3        6.91        6.90        0.02 o   0.9157E+02
  -3   4   3        1.15        1.16        0.01 o   0.9157E+02
  -2   4   3        5.35        5.15        0.01 o   0.9157E+02
  -1   4   3        3.16        2.93        0.01 o   0.9157E+02
   0   4   3        7.86        7.45        0.02 o   0.9157E+02
   1   4   3        4.46        4.54        0.01 o   0.9157E+02
   2   4   3        5.10        4.82        0.01 o   0.9157E+02
   3   4   3        2.09        1.94        0.01 o   0.9157E+02
   4   4   3        4.38        4.21        0.01 o   0.9157E+02
   5   4   3        0.18        0.16        0.02 o   0.9157E+02
   6   4   3        2.59        2.64        0.02 o   0.9157E+02
   7   4   3        1.16        1.13        0.02 o   0.9157E+02
  -8   5   3        2.38        2.42        0.02 o   0.9157E+02
  -7   5   3        2.46        2.44        0.01 o   0.9157E+02
  -6   5   3        9.44        9.51        0.03 o   0.9157E+02
  -5   5   3        4.36        4.43        0.01 o   0.9157E+02
  -4   5   3        2.80        3.03        0.01 o   0.9157E+02
  -3   5   3        6.23        6.39        0.02 o   0.9157E+02
  -2   5   3        1.03        1.46        0.01 o   0.9157E+02
  -1   5   3        9.10        8.90        0.02 o   0.9157E+02
   0   5   3       12.83       12.69        0.03 o   0.9157E+02
   1   5   3        4.59        4.82        0.01 o   0.9157E+02
   2   5   3        5.00        5.22        0.01 o   0.9157E+02
   3   5   3        4.81        4.95        0.01 o   0.9157E+02
   4   5   3        3.56        3.65        0.01 o   0.9157E+02
   5   5   3        3.90        3.99        0.02 o   0.9157E+02
   6   5   3        4.28        4.31        0.02 o   0.9157E+02
   7   5   3        3.69        3.67        0.02 o   0.9157E+02
  -8   6   3        0.43        0.47        0.03 o   0.9157E+02
  -7   6   3        1.53        1.58        0.02 o   0.9157E+02
  -6   6   3        4.28        4.31        0.02 o   0.9157E+02
  -5   6   3        0.93        1.07        0.03 o   0.9157E+02
  -4   6   3        0.94        0.89        0.02 o   0.9157E+02
  -3   6   3        2.19        2.13        0.01 o   0.9157E+02
  -2   6   3        2.60        2.48        0.01 o   0.9157E+02
  -1   6   3        3.31        3.19        0.01 o   0.9157E+02
   0   6   3        1.31        1.22        0.01 o   0.9157E+02
   1   6   3        6.24        6.16        0.02 o   0.9157E+02
   2   6   3        0.12        0.17        0.01 o   0.9157E+02
   3   6   3        2.14        2.21        0.01 o   0.9157E+02
   4   6   3        0.49        0.41        0.02 o   0.9157E+02
   5   6   3        0.50        0.51        0.02 o   0.9157E+02
   6   6   3        0.27        0.11        0.02 o   0.9157E+02
   7   6   3        0.17        0.25        0.03 <   0.0000E+00
  -8   7   3        0.57        0.47        0.04 o   0.9157E+02
  -7   7   3        2.19        2.29        0.02 o   0.9157E+02
  -6   7   3        9.52        9.62        0.03 o   0.9157E+02
  -5   7   3        4.81        4.88        0.02 o   0.9157E+02
  -4   7   3        4.18        4.13        0.01 o   0.9157E+02
  -3   7   3       10.88       10.95        0.03 o   0.9157E+02
  -2   7   3        5.70        5.77        0.01 o   0.9157E+02
  -1   7   3       11.22       11.13        0.03 o   0.9157E+02
   0   7   3       14.04       13.70        0.03 o   0.9157E+02
   1   7   3        3.32        3.45        0.01 o   0.9157E+02
   2   7   3        1.90        1.89        0.01 o   0.9157E+02
   3   7   3        3.00        2.95        0.01 o   0.9157E+02
   4   7   3        1.59        1.49        0.01 o   0.9157E+02
   5   7   3        0.47        0.29        0.03 o   0.9157E+02
   6   7   3        3.18        3.19        0.02 o   0.9157E+02
   7   7   3        3.03        2.99        0.02 o   0.9157E+02
  -7   8   3        1.54        1.50        0.02 o   0.9157E+02
  -6   8   3        0.45        0.43        0.03 o   0.9157E+02
  -5   8   3        1.20        1.19        0.02 o   0.9157E+02
  -4   8   3        7.86        7.84        0.02 o   0.9157E+02
  -3   8   3        1.04        1.14        0.01 o   0.9157E+02
  -2   8   3        5.87        5.64        0.02 o   0.9157E+02
  -1   8   3        1.85        1.90        0.01 o   0.9157E+02
   0   8   3        0.85        0.81        0.02 o   0.9157E+02
   1   8   3        0.16        0.11        0.01 o   0.9157E+02
   2   8   3        1.37        1.45        0.01 o   0.9157E+02
   3   8   3        1.47        1.54        0.02 o   0.9157E+02
   4   8   3        1.36        1.27        0.02 o   0.9157E+02
   5   8   3        0.78        0.74        0.04 o   0.9157E+02
   6   8   3        0.51        0.54        0.04 o   0.9157E+02
  -7   9   3        2.47        2.39        0.02 o   0.9157E+02
  -6   9   3        5.43        5.51        0.02 o   0.9157E+02
  -5   9   3        4.51        4.51        0.02 o   0.9157E+02
  -4   9   3        0.69        0.56        0.02 o   0.9157E+02
  -3   9   3        5.27        5.26        0.02 o   0.9157E+02
  -2   9   3        5.09        5.18        0.02 o   0.9157E+02
  -1   9   3        5.50        5.55        0.02 o   0.9157E+02
   0   9   3        3.08        2.99        0.01 o   0.9157E+02
   1   9   3        6.03        5.94        0.02 o   0.9157E+02
   2   9   3        6.42        6.48        0.02 o   0.9157E+02
   3   9   3        3.32        3.27        0.02 o   0.9157E+02
   4   9   3        3.12        3.15        0.02 o   0.9157E+02
   5   9   3        3.68        3.67        0.02 o   0.9157E+02
   6   9   3        6.03        6.00        0.03 o   0.9157E+02
  -7  10   3       -0.13        0.06        0.03 <   0.0000E+00
  -6  10   3        0.91        0.89        0.05 o   0.9157E+02
  -5  10   3        2.12        2.18        0.02 o   0.9157E+02
  -4  10   3        4.33        4.30        0.02 o   0.9157E+02
  -3  10   3        1.03        1.11        0.01 o   0.9157E+02
  -2  10   3        5.93        5.88        0.02 o   0.9157E+02
  -1  10   3        0.96        0.93        0.03 o   0.9157E+02
   0  10   3        3.74        3.82        0.01 o   0.9157E+02
   1  10   3        0.11        0.12        0.01 o   0.9157E+02
   2  10   3        4.03        4.10        0.02 o   0.9157E+02
   3  10   3        0.93        0.94        0.04 o   0.9157E+02
   4  10   3        0.71        0.56        0.03 o   0.9157E+02
   5  10   3        1.35        1.35        0.02 o   0.9157E+02
  -6  11   3        3.16        3.16        0.02 o   0.9157E+02
  -5  11   3        4.25        4.32        0.02 o   0.9157E+02
  -4  11   3        3.47        3.54        0.02 o   0.9157E+02
  -3  11   3        2.46        2.49        0.01 o   0.9157E+02
  -2  11   3        7.31        7.42        0.02 o   0.9157E+02
  -1  11   3        3.87        3.88        0.02 o   0.9157E+02
   0  11   3        2.98        3.07        0.01 o   0.9157E+02
   1  11   3        4.50        4.58        0.02 o   0.9157E+02
   2  11   3        3.75        3.52        0.02 o   0.9157E+02
   3  11   3        3.23        3.26        0.02 o   0.9157E+02
   4  11   3        2.81        2.97        0.02 o   0.9157E+02
   5  11   3        4.15        4.20        0.02 o   0.9157E+02
  -6  12   3        1.10        0.96        0.07 o   0.9157E+02
  -5  12   3        1.16        1.10        0.03 o   0.9157E+02
  -4  12   3        0.25        0.17        0.03 o   0.9157E+02
  -3  12   3        0.61        0.59        0.03 o   0.9157E+02
  -2  12   3        0.29        0.25        0.02 o   0.9157E+02
  -1  12   3        0.37        0.38        0.02 o   0.9157E+02
   0  12   3        1.89        1.91        0.02 o   0.9157E+02
   1  12   3        3.35        3.41        0.01 o   0.9157E+02
   2  12   3        0.76        0.62        0.03 o   0.9157E+02
   3  12   3        0.20        0.02        0.03 o   0.9157E+02
   4  12   3        0.94        1.04        0.06 o   0.9157E+02
  -5  13   3        3.87        3.81        0.03 o   0.9157E+02
  -4  13   3        4.89        4.84        0.02 o   0.9157E+02
  -3  13   3        5.72        5.71        0.02 o   0.9157E+02
  -2  13   3        6.16        6.13        0.02 o   0.9157E+02
  -1  13   3        5.33        5.31        0.02 o   0.9157E+02
   0  13   3        5.90        5.98        0.02 o   0.9157E+02
   1  13   3        3.32        3.36        0.02 o   0.9157E+02
   2  13   3        0.27        0.32        0.02 o   0.9157E+02
   3  13   3        2.01        2.00        0.02 o   0.9157E+02
   4  13   3        2.57        2.65        0.05 o   0.9157E+02
  -4  14   3        0.67        0.71        0.04 o   0.9157E+02
  -3  14   3        0.41        0.40        0.04 o   0.9157E+02
  -2  14   3        0.82        0.86        0.05 o   0.9157E+02
  -1  14   3        1.83        1.86        0.02 o   0.9157E+02
   0  14   3        2.53        2.69        0.02 o   0.9157E+02
   1  14   3        2.58        2.66        0.02 o   0.9157E+02
   2  14   3        1.65        1.63        0.02 o   0.9157E+02
  -2  15   3        3.56        3.52        0.02 o   0.9157E+02
  -1  15   3        2.72        2.68        0.02 o   0.9157E+02
   0  15   3        3.30        3.32        0.02 o   0.9157E+02
   1  15   3        3.55        3.52        0.02 o   0.9157E+02
  -9   0   4        0.49        0.48        0.05 o   0.9157E+02
  -8   0   4        3.09        3.12        0.02 o   0.9157E+02
  -7   0   4        3.71        3.74        0.02 o   0.9157E+02
  -6   0   4        1.26        1.09        0.02 o   0.9157E+02
  -5   0   4        6.02        6.11        0.02 o   0.9157E+02
  -4   0   4        6.07        6.12        0.02 o   0.9157E+02
  -3   0   4       12.43       12.66        0.04 o   0.9157E+02
  -2   0   4        4.93        5.10        0.02 o   0.9157E+02
  -1   0   4       14.04       14.05        0.04 o   0.9157E+02
   0   0   4        7.44        7.54        0.02 o   0.9157E+02
   1   0   4        3.75        4.17        0.01 o   0.9157E+02
   2   0   4       14.82       14.29        0.05 o   0.9157E+02
   3   0   4        5.19        5.22        0.02 o   0.9157E+02
   4   0   4        3.91        3.90        0.02 o   0.9157E+02
   5   0   4        5.79        5.80        0.03 o   0.9157E+02
   6   0   4        4.16        4.20        0.02 o   0.9157E+02
   7   0   4        4.94        4.90        0.04 o   0.9157E+02
  -9   1   4        0.18        0.24        0.03 <   0.0000E+00
  -8   1   4        1.22        1.24        0.02 o   0.9157E+02
  -7   1   4        0.92        0.90        0.03 o   0.9157E+02
  -6   1   4        3.58        3.58        0.01 o   0.9157E+02
  -5   1   4        2.43        2.49        0.01 o   0.9157E+02
  -4   1   4        2.40        2.12        0.01 o   0.9157E+02
  -3   1   4        0.04        0.10        0.01 <   0.0000E+00
  -2   1   4        1.08        0.90        0.01 o   0.9157E+02
  -1   1   4        4.71        4.73        0.01 o   0.9157E+02
   0   1   4       11.89       11.33        0.03 o   0.9157E+02
   1   1   4        0.97        0.90        0.02 o   0.9157E+02
   2   1   4        1.56        1.34        0.01 o   0.9157E+02
   3   1   4        2.27        2.29        0.01 o   0.9157E+02
   4   1   4        0.05        0.00        0.01 <   0.0000E+00
   5   1   4        1.80        1.88        0.01 o   0.9157E+02
   6   1   4        1.49        1.51        0.02 o   0.9157E+02
   7   1   4        0.52        0.51        0.04 o   0.9157E+02
  -9   2   4        1.64        1.65        0.02 o   0.9157E+02
  -8   2   4        2.42        2.45        0.02 o   0.9157E+02
  -7   2   4        3.53        3.48        0.01 o   0.9157E+02
  -6   2   4        2.15        2.25        0.01 o   0.9157E+02
  -5   2   4        5.17        5.17        0.01 o   0.9157E+02
  -4   2   4        3.23        3.41        0.01 o   0.9157E+02
  -3   2   4        7.46        7.31        0.02 o   0.9157E+02
  -2   2   4        8.83        8.78        0.02 o   0.9157E+02
  -1   2   4        6.89        6.85        0.02 o   0.9157E+02
   0   2   4       11.56       11.50        0.03 o   0.9157E+02
   1   2   4        4.87        5.01        0.01 o   0.9157E+02
   2   2   4       12.08       11.83        0.03 o   0.9157E+02
   3   2   4        7.42        7.40        0.02 o   0.9157E+02
   4   2   4        8.24        8.18        0.02 o   0.9157E+02
   5   2   4        4.19        4.20        0.02 o   0.9157E+02
   6   2   4        0.63        0.57        0.03 o   0.9157E+02
   7   2   4        4.92        4.86        0.03 o   0.9157E+02
  -9   3   4        0.14        0.19        0.04 <   0.0000E+00
  -8   3   4        0.31        0.32        0.03 o   0.9157E+02
  -7   3   4        0.78        0.77        0.03 o   0.9157E+02
  -6   3   4        0.19        0.00        0.01 o   0.9157E+02
  -5   3   4        0.26        0.29        0.01 o   0.9157E+02
  -4   3   4        2.27        2.24        0.01 o   0.9157E+02
  -3   3   4        0.32        0.37        0.01 o   0.9157E+02
  -2   3   4        4.09        3.87        0.01 o   0.9157E+02
  -1   3   4        2.93        3.00        0.01 o   0.9157E+02
   0   3   4        4.90        4.83        0.01 o   0.9157E+02
   1   3   4        1.16        1.26        0.01 o   0.9157E+02
   2   3   4        0.18        0.07        0.01 o   0.9157E+02
   3   3   4        2.26        2.34        0.01 o   0.9157E+02
   4   3   4        6.06        5.97        0.02 o   0.9157E+02
   5   3   4        1.33        1.33        0.02 o   0.9157E+02
   6   3   4        2.63        2.67        0.02 o   0.9157E+02
   7   3   4        0.92        0.83        0.05 o   0.9157E+02
  -8   4   4        4.71        4.70        0.02 o   0.9157E+02
  -7   4   4        3.45        3.50        0.02 o   0.9157E+02
  -6   4   4        0.51        0.43        0.02 o   0.9157E+02
  -5   4   4        4.13        4.25        0.01 o   0.9157E+02
  -4   4   4        1.85        1.84        0.01 o   0.9157E+02
  -3   4   4        5.92        5.93        0.01 o   0.9157E+02
  -2   4   4        8.11        7.94        0.02 o   0.9157E+02
  -1   4   4        1.18        1.34        0.01 o   0.9157E+02
   0   4   4        7.96        8.26        0.02 o   0.9157E+02
   1   4   4        5.72        5.76        0.01 o   0.9157E+02
   2   4   4        4.80        4.83        0.01 o   0.9157E+02
   3   4   4        6.04        6.06        0.02 o   0.9157E+02
   4   4   4       11.12       11.10        0.03 o   0.9157E+02
   5   4   4        2.51        2.49        0.01 o   0.9157E+02
   6   4   4        1.71        1.64        0.02 o   0.9157E+02
   7   4   4        3.73        3.65        0.02 o   0.9157E+02
  -8   5   4        1.71        1.63        0.02 o   0.9157E+02
  -7   5   4        0.79        0.79        0.03 o   0.9157E+02
  -6   5   4        3.45        3.49        0.01 o   0.9157E+02
  -5   5   4        5.85        5.86        0.02 o   0.9157E+02
  -4   5   4        2.45        2.42        0.01 o   0.9157E+02
  -3   5   4        0.59        0.65        0.01 o   0.9157E+02
  -2   5   4        7.46        7.20        0.02 o   0.9157E+02
  -1   5   4        1.77        1.70        0.01 o   0.9157E+02
   0   5   4        6.32        6.28        0.02 o   0.9157E+02
   1   5   4        2.71        2.72        0.01 o   0.9157E+02
   2   5   4        0.58        0.60        0.02 o   0.9157E+02
   3   5   4        0.54        0.53        0.02 o   0.9157E+02
   4   5   4        7.01        7.08        0.02 o   0.9157E+02
   5   5   4        0.93        0.93        0.04 o   0.9157E+02
   6   5   4        1.23        1.21        0.02 o   0.9157E+02
   7   5   4        0.58        0.50        0.04 o   0.9157E+02
  -8   6   4        7.82        7.94        0.03 o   0.9157E+02
  -7   6   4        3.91        3.85        0.02 o   0.9157E+02
  -6   6   4        3.91        3.89        0.02 o   0.9157E+02
  -5   6   4        5.14        5.07        0.02 o   0.9157E+02
  -4   6   4        7.15        7.18        0.02 o   0.9157E+02
  -3   6   4        8.17        8.25        0.02 o   0.9157E+02
  -2   6   4        5.62        5.49        0.01 o   0.9157E+02
  -1   6   4        5.79        6.06        0.02 o   0.9157E+02
   0   6   4        3.46        3.64        0.01 o   0.9157E+02
   1   6   4        3.66        3.82        0.01 o   0.9157E+02
   2   6   4        0.43        0.51        0.02 o   0.9157E+02
   3   6   4        2.80        2.81        0.01 o   0.9157E+02
   4   6   4        7.98        8.01        0.02 o   0.9157E+02
   5   6   4        3.91        3.96        0.02 o   0.9157E+02
   6   6   4        3.11        3.08        0.02 o   0.9157E+02
  -8   7   4        1.76        1.94        0.02 o   0.9157E+02
  -7   7   4        0.12        0.10        0.03 <   0.0000E+00
  -6   7   4        3.89        3.77        0.02 o   0.9157E+02
  -5   7   4        2.50        2.48        0.01 o   0.9157E+02
  -4   7   4        4.15        4.09        0.01 o   0.9157E+02
  -3   7   4        1.56        1.47        0.01 o   0.9157E+02
  -2   7   4        0.73        0.77        0.02 o   0.9157E+02
  -1   7   4        3.24        3.20        0.01 o   0.9157E+02
   0   7   4        3.45        3.41        0.01 o   0.9157E+02
   1   7   4        1.09        1.10        0.01 o   0.9157E+02
   2   7   4        2.71        2.61        0.01 o   0.9157E+02
   3   7   4        1.99        1.97        0.01 o   0.9157E+02
   4   7   4        0.31        0.24        0.02 o   0.9157E+02
   5   7   4        1.56        1.56        0.02 o   0.9157E+02
   6   7   4        2.00        1.99        0.02 o   0.9157E+02
  -7   8   4        4.33        4.39        0.02 o   0.9157E+02
  -6   8   4        0.80        0.76        0.04 o   0.9157E+02
  -5   8   4        6.07        6.16        0.02 o   0.9157E+02
  -4   8   4        7.78        7.83        0.02 o   0.9157E+02
  -3   8   4        6.19        6.24        0.02 o   0.9157E+02
  -2   8   4        9.35        9.47        0.02 o   0.9157E+02
  -1   8   4        5.84        5.67        0.02 o   0.9157E+02
   0   8   4        5.83        5.89        0.02 o   0.9157E+02
   1   8   4        3.19        3.23        0.01 o   0.9157E+02
   2   8   4        4.01        3.98        0.02 o   0.9157E+02
   3   8   4        3.77        3.80        0.02 o   0.9157E+02
   4   8   4        6.17        6.15        0.02 o   0.9157E+02
   5   8   4        4.03        4.00        0.02 o   0.9157E+02
   6   8   4        1.81        1.65        0.03 o   0.9157E+02
  -7   9   4        0.65        0.66        0.04 o   0.9157E+02
  -6   9   4        3.56        3.54        0.02 o   0.9157E+02
  -5   9   4        1.08        1.08        0.02 o   0.9157E+02
  -4   9   4        4.95        4.98        0.02 o   0.9157E+02
  -3   9   4        1.86        1.88        0.01 o   0.9157E+02
  -2   9   4        1.29        1.11        0.01 o   0.9157E+02
  -1   9   4        2.08        2.06        0.01 o   0.9157E+02
   0   9   4        2.84        2.92        0.01 o   0.9157E+02
   1   9   4        0.17        0.14        0.02 o   0.9157E+02
   2   9   4       -0.10        0.08        0.02 <   0.0000E+00
   3   9   4        3.31        3.32        0.02 o   0.9157E+02
   4   9   4        0.38        0.38        0.03 o   0.9157E+02
   5   9   4        2.09        2.04        0.02 o   0.9157E+02
  -7  10   4        3.00        3.04        0.02 o   0.9157E+02
  -6  10   4        5.35        5.34        0.03 o   0.9157E+02
  -5  10   4        4.69        4.76        0.02 o   0.9157E+02
  -4  10   4        1.52        1.50        0.02 o   0.9157E+02
  -3  10   4        3.51        3.55        0.02 o   0.9157E+02
  -2  10   4        5.58        5.56        0.02 o   0.9157E+02
  -1  10   4        2.23        2.21        0.01 o   0.9157E+02
   0  10   4        1.87        1.77        0.01 o   0.9157E+02
   1  10   4        4.51        4.42        0.01 o   0.9157E+02
   2  10   4        4.85        4.86        0.02 o   0.9157E+02
   3  10   4        3.27        3.32        0.02 o   0.9157E+02
   4  10   4        4.24        4.16        0.02 o   0.9157E+02
   5  10   4        2.12        2.06        0.03 o   0.9157E+02
  -6  11   4        0.48        0.39        0.04 o   0.9157E+02
  -5  11   4        1.78        1.78        0.02 o   0.9157E+02
  -4  11   4        3.16        3.11        0.02 o   0.9157E+02
  -3  11   4        1.05        1.06        0.02 o   0.9157E+02
  -2  11   4        0.91        0.90        0.03 o   0.9157E+02
  -1  11   4        2.06        2.02        0.01 o   0.9157E+02
   0  11   4        3.23        3.39        0.01 o   0.9157E+02
   1  11   4        1.18        1.19        0.02 o   0.9157E+02
   2  11   4        0.32        0.21        0.03 o   0.9157E+02
   3  11   4       -0.14        0.11        0.03 <   0.0000E+00
   4  11   4        1.53        1.60        0.02 o   0.9157E+02
  -5  12   4        3.22        3.13        0.02 o   0.9157E+02
  -4  12   4        0.79        0.65        0.04 o   0.9157E+02
  -3  12   4        2.59        2.58        0.02 o   0.9157E+02
  -2  12   4        2.49        2.43        0.02 o   0.9157E+02
  -1  12   4        1.92        1.89        0.02 o   0.9157E+02
   0  12   4        1.83        1.91        0.02 o   0.9157E+02
   1  12   4        2.59        2.56        0.02 o   0.9157E+02
   2  12   4        3.91        4.13        0.02 o   0.9157E+02
   3  12   4        0.70        0.62        0.04 o   0.9157E+02
   4  12   4        0.39        0.14        0.04 o   0.9157E+02
  -4  13   4        0.18        0.18        0.03 <   0.0000E+00
  -3  13   4        1.10        1.13        0.03 o   0.9157E+02
  -2  13   4        0.29        0.37        0.03 o   0.9157E+02
  -1  13   4        1.29        1.33        0.02 o   0.9157E+02
   0  13   4        0.45        0.44        0.03 o   0.9157E+02
   1  13   4        0.43        0.44        0.03 o   0.9157E+02
   2  13   4        1.30        1.23        0.02 o   0.9157E+02
   3  13   4        0.26        0.14        0.04 o   0.9157E+02
  -3  14   4        2.89        2.89        0.02 o   0.9157E+02
  -2  14   4        6.55        6.48        0.03 o   0.9157E+02
  -1  14   4        4.22        4.21        0.02 o   0.9157E+02
   0  14   4        1.23        1.17        0.02 o   0.9157E+02
   1  14   4        1.76        1.75        0.02 o   0.9157E+02
   2  14   4        4.64        4.73        0.02 o   0.9157E+02
  -9   1   5        0.81        0.82        0.06 o   0.9157E+02
  -8   1   5        1.77        1.80        0.02 o   0.9157E+02
  -7   1   5        4.73        4.71        0.02 o   0.9157E+02
  -6   1   5        0.54        0.38        0.02 o   0.9157E+02
  -5   1   5        6.43        6.47        0.02 o   0.9157E+02
  -4   1   5       12.26       12.17        0.03 o   0.9157E+02
  -3   1   5        8.27        8.32        0.02 o   0.9157E+02
  -2   1   5       10.00       10.10        0.02 o   0.9157E+02
  -1   1   5        4.94        4.94        0.01 o   0.9157E+02
   0   1   5       16.44       15.80        0.04 o   0.9157E+02
   1   1   5        6.31        6.28        0.02 o   0.9157E+02
   2   1   5        0.63        0.93        0.02 o   0.9157E+02
   3   1   5        5.14        5.16        0.01 o   0.9157E+02
   4   1   5        4.60        4.65        0.02 o   0.9157E+02
   5   1   5        3.33        3.27        0.02 o   0.9157E+02
   6   1   5        0.21        0.03        0.03 o   0.9157E+02
   7   1   5        3.98        3.90        0.04 o   0.9157E+02
  -8   2   5        0.14        0.10        0.02 o   0.9157E+02
  -7   2   5        0.98        0.99        0.03 o   0.9157E+02
  -6   2   5        1.83        1.78        0.01 o   0.9157E+02
  -5   2   5        0.16        0.07        0.01 o   0.9157E+02
  -4   2   5        4.48        4.37        0.01 o   0.9157E+02
  -3   2   5        3.78        3.64        0.01 o   0.9157E+02
  -2   2   5        3.73        3.73        0.01 o   0.9157E+02
  -1   2   5        3.62        3.53        0.01 o   0.9157E+02
   0   2   5        5.24        4.76        0.01 o   0.9157E+02
   1   2   5        1.63        1.57        0.01 o   0.9157E+02
   2   2   5        0.13        0.01        0.01 o   0.9157E+02
   3   2   5        2.61        2.70        0.01 o   0.9157E+02
   4   2   5        4.95        4.96        0.02 o   0.9157E+02
   5   2   5        2.33        2.34        0.02 o   0.9157E+02
   6   2   5        3.61        3.69        0.02 o   0.9157E+02
  -8   3   5        3.54        3.52        0.02 o   0.9157E+02
  -7   3   5        6.31        6.35        0.02 o   0.9157E+02
  -6   3   5        2.24        2.10        0.01 o   0.9157E+02
  -5   3   5        3.72        3.81        0.01 o   0.9157E+02
  -4   3   5       10.98       10.75        0.02 o   0.9157E+02
  -3   3   5        3.36        3.49        0.01 o   0.9157E+02
  -2   3   5        4.12        3.74        0.01 o   0.9157E+02
  -1   3   5        5.60        5.79        0.01 o   0.9157E+02
   0   3   5       13.07       12.88        0.03 o   0.9157E+02
   1   3   5        4.94        4.95        0.01 o   0.9157E+02
   2   3   5        3.24        3.24        0.01 o   0.9157E+02
   3   3   5        8.84        8.87        0.02 o   0.9157E+02
   4   3   5        2.34        2.29        0.01 o   0.9157E+02
   5   3   5        3.49        3.43        0.02 o   0.9157E+02
   6   3   5        1.27        1.22        0.02 o   0.9157E+02
  -8   4   5        1.38        1.42        0.02 o   0.9157E+02
  -7   4   5        0.07        0.04        0.02 <   0.0000E+00
  -6   4   5        0.84        0.75        0.03 o   0.9157E+02
  -5   4   5        2.78        2.81        0.01 o   0.9157E+02
  -4   4   5        1.34        1.27        0.01 o   0.9157E+02
  -3   4   5        3.27        3.32        0.01 o   0.9157E+02
  -2   4   5        1.44        1.40        0.01 o   0.9157E+02
  -1   4   5        1.18        1.10        0.01 o   0.9157E+02
   0   4   5        5.76        5.64        0.02 o   0.9157E+02
   1   4   5        3.20        2.98        0.01 o   0.9157E+02
   2   4   5        2.30        2.33        0.01 o   0.9157E+02
   3   4   5        1.90        1.93        0.01 o   0.9157E+02
   4   4   5        3.53        3.57        0.01 o   0.9157E+02
   5   4   5        2.00        1.98        0.02 o   0.9157E+02
   6   4   5        0.61        0.64        0.04 o   0.9157E+02
  -8   5   5        1.80        1.82        0.02 o   0.9157E+02
  -7   5   5        4.86        4.79        0.02 o   0.9157E+02
  -6   5   5        5.87        5.90        0.02 o   0.9157E+02
  -5   5   5        4.95        4.92        0.02 o   0.9157E+02
  -4   5   5        6.90        6.90        0.02 o   0.9157E+02
  -3   5   5        4.42        4.38        0.01 o   0.9157E+02
  -2   5   5        5.29        5.47        0.01 o   0.9157E+02
  -1   5   5        5.23        5.21        0.01 o   0.9157E+02
   0   5   5        7.95        7.93        0.02 o   0.9157E+02
   1   5   5        4.74        4.77        0.01 o   0.9157E+02
   2   5   5       12.14       12.08        0.03 o   0.9157E+02
   3   5   5        5.31        5.28        0.02 o   0.9157E+02
   4   5   5        1.13        1.13        0.02 o   0.9157E+02
   5   5   5        4.38        4.30        0.02 o   0.9157E+02
   6   5   5        2.56        2.51        0.02 o   0.9157E+02
  -8   6   5        0.95        1.06        0.06 o   0.9157E+02
  -7   6   5        0.95        1.01        0.04 o   0.9157E+02
  -6   6   5        4.08        4.13        0.02 o   0.9157E+02
  -5   6   5        2.38        2.36        0.01 o   0.9157E+02
  -4   6   5        2.34        2.43        0.01 o   0.9157E+02
  -3   6   5        1.29        1.35        0.01 o   0.9157E+02
  -2   6   5        0.63        0.66        0.02 o   0.9157E+02
  -1   6   5        0.65        0.65        0.02 o   0.9157E+02
   0   6   5        1.12        1.01        0.01 o   0.9157E+02
   1   6   5        0.97        0.98        0.03 o   0.9157E+02
   2   6   5        2.89        2.94        0.01 o   0.9157E+02
   3   6   5        3.04        3.02        0.01 o   0.9157E+02
   4   6   5        0.28        0.34        0.02 o   0.9157E+02
   5   6   5        0.26        0.24        0.03 o   0.9157E+02
   6   6   5        2.38        2.50        0.02 o   0.9157E+02
  -8   7   5        2.69        2.80        0.02 o   0.9157E+02
  -7   7   5        2.00        1.97        0.02 o   0.9157E+02
  -6   7   5        6.59        6.57        0.02 o   0.9157E+02
  -5   7   5        5.35        5.41        0.02 o   0.9157E+02
  -4   7   5        3.61        3.63        0.01 o   0.9157E+02
  -3   7   5        4.90        5.02        0.01 o   0.9157E+02
  -2   7   5        8.20        8.38        0.02 o   0.9157E+02
  -1   7   5        3.66        3.71        0.01 o   0.9157E+02
   0   7   5        1.18        1.28        0.01 o   0.9157E+02
   1   7   5        5.28        5.23        0.02 o   0.9157E+02
   2   7   5       10.94       10.91        0.03 o   0.9157E+02
   3   7   5        1.81        1.78        0.02 o   0.9157E+02
   4   7   5        1.95        1.97        0.02 o   0.9157E+02
   5   7   5        5.37        5.29        0.02 o   0.9157E+02
   6   7   5        3.78        3.74        0.03 o   0.9157E+02
  -7   8   5        0.07        0.17        0.03 <   0.0000E+00
  -6   8   5        1.18        1.18        0.02 o   0.9157E+02
  -5   8   5        0.14        0.02        0.02 o   0.9157E+02
  -4   8   5        1.81        1.83        0.01 o   0.9157E+02
  -3   8   5        1.97        2.01        0.01 o   0.9157E+02
  -2   8   5        1.42        1.37        0.01 o   0.9157E+02
  -1   8   5        2.69        2.62        0.01 o   0.9157E+02
   0   8   5        1.89        1.82        0.01 o   0.9157E+02
   1   8   5        0.61        0.60        0.02 o   0.9157E+02
   2   8   5        2.33        2.44        0.01 o   0.9157E+02
   3   8   5        1.19        1.28        0.02 o   0.9157E+02
   4   8   5        7.17        7.18        0.03 o   0.9157E+02
   5   8   5        1.45        1.43        0.03 o   0.9157E+02
  -7   9   5        2.89        2.87        0.02 o   0.9157E+02
  -6   9   5        3.70        3.71        0.02 o   0.9157E+02
  -5   9   5        2.88        2.84        0.02 o   0.9157E+02
  -4   9   5        3.33        3.36        0.02 o   0.9157E+02
  -3   9   5        1.31        1.32        0.02 o   0.9157E+02
  -2   9   5        0.31        0.20        0.02 o   0.9157E+02
  -1   9   5        2.99        2.94        0.01 o   0.9157E+02
   0   9   5        1.86        1.85        0.01 o   0.9157E+02
   1   9   5        3.45        3.51        0.02 o   0.9157E+02
   2   9   5        4.47        4.47        0.02 o   0.9157E+02
   3   9   5        4.23        4.18        0.02 o   0.9157E+02
   4   9   5        1.35        1.32        0.02 o   0.9157E+02
   5   9   5        4.59        4.52        0.02 o   0.9157E+02
  -6  10   5        0.09        0.18        0.03 <   0.0000E+00
  -5  10   5        0.60        0.64        0.03 o   0.9157E+02
  -4  10   5        2.19        2.23        0.02 o   0.9157E+02
  -3  10   5        2.25        2.21        0.02 o   0.9157E+02
  -2  10   5        2.32        2.53        0.01 o   0.9157E+02
  -1  10   5        1.28        1.26        0.01 o   0.9157E+02
   0  10   5        0.83        0.90        0.03 o   0.9157E+02
   1  10   5        1.37        1.34        0.02 o   0.9157E+02
   2  10   5        2.37        2.45        0.02 o   0.9157E+02
   3  10   5        0.15        0.05        0.02 <   0.0000E+00
   4  10   5        2.54        2.51        0.02 o   0.9157E+02
  -6  11   5        1.64        1.57        0.02 o   0.9157E+02
  -5  11   5        2.26        2.20        0.02 o   0.9157E+02
  -4  11   5        3.11        3.04        0.02 o   0.9157E+02
  -3  11   5        2.01        2.04        0.02 o   0.9157E+02
  -2  11   5        2.46        2.36        0.02 o   0.9157E+02
  -1  11   5        2.53        2.46        0.01 o   0.9157E+02
   0  11   5        5.31        5.47        0.02 o   0.9157E+02
   1  11   5        3.03        2.98        0.02 o   0.9157E+02
   2  11   5        4.57        4.46        0.02 o   0.9157E+02
   3  11   5        4.55        4.54        0.02 o   0.9157E+02
   4  11   5        4.37        4.27        0.02 o   0.9157E+02
  -5  12   5        0.63        0.59        0.04 o   0.9157E+02
  -4  12   5        0.46        0.44        0.04 o   0.9157E+02
  -3  12   5        0.71        0.74        0.04 o   0.9157E+02
  -2  12   5        0.44        0.41        0.03 o   0.9157E+02
  -1  12   5        1.15        1.18        0.02 o   0.9157E+02
   0  12   5        0.79        0.84        0.03 o   0.9157E+02
   1  12   5        0.99        0.92        0.04 o   0.9157E+02
   2  12   5        1.87        1.98        0.02 o   0.9157E+02
   3  12   5        2.55        2.53        0.02 o   0.9157E+02
  -4  13   5        2.96        2.87        0.02 o   0.9157E+02
  -3  13   5        3.88        3.83        0.02 o   0.9157E+02
  -2  13   5        4.37        4.40        0.02 o   0.9157E+02
  -1  13   5        2.96        2.97        0.02 o   0.9157E+02
   0  13   5        2.40        2.49        0.02 o   0.9157E+02
   1  13   5        3.89        3.87        0.02 o   0.9157E+02
   2  13   5        2.15        2.05        0.02 o   0.9157E+02
  -2  14   5        1.67        1.77        0.03 o   0.9157E+02
  -1  14   5        0.89        0.87        0.05 o   0.9157E+02
   0  14   5        0.68        0.57        0.05 o   0.9157E+02
  -8   0   6        2.01        2.00        0.03 o   0.9157E+02
  -7   0   6        4.69        4.66        0.03 o   0.9157E+02
  -6   0   6        9.69        9.53        0.04 o   0.9157E+02
  -5   0   6        3.63        3.77        0.02 o   0.9157E+02
  -4   0   6        9.81        9.74        0.03 o   0.9157E+02
  -3   0   6        5.37        5.56        0.02 o   0.9157E+02
  -2   0   6        2.32        2.42        0.01 o   0.9157E+02
  -1   0   6        3.23        3.23        0.01 o   0.9157E+02
   0   0   6        1.71        2.06        0.01 o   0.9157E+02
   1   0   6        0.56        0.46        0.02 o   0.9157E+02
   2   0   6        5.91        5.73        0.02 o   0.9157E+02
   3   0   6        3.64        3.61        0.02 o   0.9157E+02
   4   0   6        0.83        0.86        0.04 o   0.9157E+02
   5   0   6        0.38        0.35        0.04 o   0.9157E+02
   6   0   6        3.05        3.04        0.03 o   0.9157E+02
  -8   1   6        0.63        0.63        0.04 o   0.9157E+02
  -7   1   6        1.22        1.14        0.02 o   0.9157E+02
  -6   1   6        0.28        0.22        0.02 o   0.9157E+02
  -5   1   6        0.28        0.27        0.01 o   0.9157E+02
  -4   1   6        3.98        3.99        0.01 o   0.9157E+02
  -3   1   6        0.89        0.97        0.02 o   0.9157E+02
  -2   1   6        0.73        0.57        0.01 o   0.9157E+02
  -1   1   6        0.73        0.77        0.01 o   0.9157E+02
   0   1   6        0.07        0.20        0.01 o   0.9157E+02
   1   1   6        1.21        1.32        0.01 o   0.9157E+02
   2   1   6        0.71        0.69        0.02 o   0.9157E+02
   3   1   6        0.74        0.74        0.02 o   0.9157E+02
   4   1   6        0.23        0.24        0.02 o   0.9157E+02
   5   1   6        0.93        0.93        0.04 o   0.9157E+02
   6   1   6        1.31        1.27        0.03 o   0.9157E+02
  -8   2   6        2.92        2.88        0.02 o   0.9157E+02
  -7   2   6        5.21        5.13        0.02 o   0.9157E+02
  -6   2   6        5.57        5.58        0.02 o   0.9157E+02
  -5   2   6        3.32        3.17        0.01 o   0.9157E+02
  -4   2   6        6.04        6.26        0.02 o   0.9157E+02
  -3   2   6        4.25        4.21        0.01 o   0.9157E+02
  -2   2   6        6.91        6.87        0.02 o   0.9157E+02
  -1   2   6        6.04        6.16        0.02 o   0.9157E+02
   0   2   6        6.11        6.22        0.02 o   0.9157E+02
   1   2   6        6.62        6.73        0.02 o   0.9157E+02
   2   2   6        3.36        3.38        0.01 o   0.9157E+02
   3   2   6        5.19        5.20        0.02 o   0.9157E+02
   4   2   6        2.94        2.78        0.01 o   0.9157E+02
   5   2   6        3.02        3.01        0.02 o   0.9157E+02
   6   2   6        5.00        5.00        0.03 o   0.9157E+02
  -8   3   6        2.92        2.94        0.02 o   0.9157E+02
  -7   3   6        0.65        0.64        0.02 o   0.9157E+02
  -6   3   6        0.15        0.10        0.01 o   0.9157E+02
  -5   3   6        0.47        0.52        0.01 o   0.9157E+02
  -4   3   6        0.64        0.58        0.02 o   0.9157E+02
  -3   3   6        0.50        0.43        0.01 o   0.9157E+02
  -2   3   6        3.91        3.74        0.01 o   0.9157E+02
  -1   3   6        0.87        0.90        0.02 o   0.9157E+02
   0   3   6        2.91        2.63        0.01 o   0.9157E+02
   1   3   6        0.68        0.72        0.02 o   0.9157E+02
   2   3   6        1.58        1.57        0.01 o   0.9157E+02
   3   3   6        0.13        0.04        0.01 o   0.9157E+02
   4   3   6        0.66        0.67        0.03 o   0.9157E+02
   5   3   6        0.33        0.35        0.03 o   0.9157E+02
   6   3   6        1.75        1.79        0.03 o   0.9157E+02
  -8   4   6        5.54        5.56        0.03 o   0.9157E+02
  -7   4   6        4.59        4.51        0.02 o   0.9157E+02
  -6   4   6        3.30        3.32        0.01 o   0.9157E+02
  -5   4   6        3.33        3.33        0.01 o   0.9157E+02
  -4   4   6        4.11        4.20        0.01 o   0.9157E+02
  -3   4   6        3.70        3.71        0.01 o   0.9157E+02
  -2   4   6        8.54        8.44        0.02 o   0.9157E+02
  -1   4   6        7.63        7.62        0.02 o   0.9157E+02
   0   4   6        9.67        9.59        0.02 o   0.9157E+02
   1   4   6        9.28        9.28        0.02 o   0.9157E+02
   2   4   6        2.91        3.01        0.01 o   0.9157E+02
   3   4   6        6.89        6.89        0.02 o   0.9157E+02
   4   4   6        6.13        6.07        0.02 o   0.9157E+02
   5   4   6        4.56        4.48        0.02 o   0.9157E+02
   6   4   6        5.09        5.05        0.03 o   0.9157E+02
  -8   5   6        3.83        3.74        0.03 o   0.9157E+02
  -7   5   6        0.56        0.52        0.03 o   0.9157E+02
  -6   5   6        0.95        0.93        0.03 o   0.9157E+02
  -5   5   6        0.33        0.35        0.01 o   0.9157E+02
  -4   5   6        3.73        3.76        0.01 o   0.9157E+02
  -3   5   6        3.31        3.34        0.01 o   0.9157E+02
  -2   5   6        6.52        6.37        0.02 o   0.9157E+02
  -1   5   6        0.86        0.78        0.02 o   0.9157E+02
   0   5   6        1.28        1.22        0.01 o   0.9157E+02
   1   5   6        4.22        4.33        0.01 o   0.9157E+02
   2   5   6        1.14        1.10        0.02 o   0.9157E+02
   3   5   6        2.19        2.21        0.01 o   0.9157E+02
   4   5   6        0.84        0.84        0.03 o   0.9157E+02
   5   5   6        0.27        0.26        0.03 o   0.9157E+02
  -8   6   6        4.99        5.02        0.03 o   0.9157E+02
  -7   6   6        2.89        2.89        0.02 o   0.9157E+02
  -6   6   6        4.92        4.93        0.02 o   0.9157E+02
  -5   6   6        3.33        3.36        0.01 o   0.9157E+02
  -4   6   6        4.71        4.65        0.01 o   0.9157E+02
  -3   6   6        4.44        4.43        0.01 o   0.9157E+02
  -2   6   6        5.44        5.48        0.02 o   0.9157E+02
  -1   6   6        4.17        4.08        0.01 o   0.9157E+02
   0   6   6        7.48        7.39        0.02 o   0.9157E+02
   1   6   6        2.71        2.62        0.01 o   0.9157E+02
   2   6   6        8.16        8.15        0.02 o   0.9157E+02
   3   6   6        5.70        5.69        0.02 o   0.9157E+02
   4   6   6        5.55        5.50        0.02 o   0.9157E+02
   5   6   6        1.63        1.57        0.03 o   0.9157E+02
  -7   7   6        1.76        1.81        0.03 o   0.9157E+02
  -6   7   6        1.10        1.04        0.02 o   0.9157E+02
  -5   7   6        0.11        0.12        0.02 o   0.9157E+02
  -4   7   6        2.58        2.73        0.01 o   0.9157E+02
  -3   7   6        1.91        1.87        0.01 o   0.9157E+02
  -2   7   6        1.71        1.75        0.01 o   0.9157E+02
  -1   7   6        1.43        1.50        0.01 o   0.9157E+02
   0   7   6        6.90        6.90        0.02 o   0.9157E+02
   1   7   6        1.33        1.30        0.02 o   0.9157E+02
   2   7   6        0.43        0.53        0.02 o   0.9157E+02
   3   7   6        0.78        0.83        0.03 o   0.9157E+02
   4   7   6        2.34        2.40        0.02 o   0.9157E+02
   5   7   6        1.52        1.46        0.03 o   0.9157E+02
  -7   8   6        2.07        2.06        0.03 o   0.9157E+02
  -6   8   6        2.33        2.29        0.02 o   0.9157E+02
  -5   8   6        2.27        2.23        0.02 o   0.9157E+02
  -4   8   6        1.15        1.02        0.02 o   0.9157E+02
  -3   8   6        3.96        3.95        0.01 o   0.9157E+02
  -2   8   6        4.72        4.90        0.01 o   0.9157E+02
  -1   8   6        2.57        2.61        0.01 o   0.9157E+02
   0   8   6        6.82        6.68        0.02 o   0.9157E+02
   1   8   6        3.37        3.33        0.02 o   0.9157E+02
   2   8   6        0.59        0.52        0.03 o   0.9157E+02
   3   8   6        3.80        3.69        0.02 o   0.9157E+02
   4   8   6        5.29        5.20        0.03 o   0.9157E+02
  -6   9   6        0.22        0.16        0.03 o   0.9157E+02
  -5   9   6        0.22        0.21        0.02 o   0.9157E+02
  -4   9   6        1.06        1.12        0.02 o   0.9157E+02
  -3   9   6        0.52        0.60        0.02 o   0.9157E+02
  -2   9   6        4.46        4.63        0.02 o   0.9157E+02
  -1   9   6        1.46        1.47        0.02 o   0.9157E+02
   0   9   6        5.33        5.49        0.02 o   0.9157E+02
   1   9   6        0.89        0.86        0.04 o   0.9157E+02
   2   9   6        1.17        1.16        0.02 o   0.9157E+02
   3   9   6        0.75        0.70        0.04 o   0.9157E+02
   4   9   6        1.88        1.92        0.03 o   0.9157E+02
  -6  10   6        2.78        2.75        0.02 o   0.9157E+02
  -5  10   6        1.96        1.94        0.02 o   0.9157E+02
  -4  10   6        0.48        0.44        0.03 o   0.9157E+02
  -3  10   6        1.95        1.88        0.02 o   0.9157E+02
  -2  10   6        4.93        5.10        0.02 o   0.9157E+02
  -1  10   6        5.27        5.24        0.02 o   0.9157E+02
   0  10   6        4.86        4.69        0.02 o   0.9157E+02
   1  10   6        7.56        7.56        0.03 o   0.9157E+02
   2  10   6        8.16        8.17        0.03 o   0.9157E+02
   3  10   6        4.89        4.89        0.02 o   0.9157E+02
  -5  11   6        1.02        1.04        0.03 o   0.9157E+02
  -4  11   6        2.00        2.08        0.02 o   0.9157E+02
  -3  11   6        0.11        0.09        0.02 <   0.0000E+00
  -2  11   6        1.14        1.23        0.02 o   0.9157E+02
  -1  11   6        1.71        1.62        0.02 o   0.9157E+02
   0  11   6        2.00        2.24        0.02 o   0.9157E+02
   1  11   6        0.40        0.45        0.03 o   0.9157E+02
   2  11   6        0.51        0.51        0.03 o   0.9157E+02
   3  11   6        0.36        0.37        0.03 o   0.9157E+02
  -4  12   6        2.15        2.25        0.02 o   0.9157E+02
  -3  12   6        2.44        2.44        0.02 o   0.9157E+02
  -2  12   6        3.87        3.87        0.02 o   0.9157E+02
  -1  12   6        4.66        4.67        0.02 o   0.9157E+02
   0  12   6        2.61        2.53        0.02 o   0.9157E+02
   1  12   6        3.84        3.90        0.02 o   0.9157E+02
   2  12   6        5.30        5.22        0.02 o   0.9157E+02
  -3  13   6        0.06        0.23        0.03 <   0.0000E+00
  -2  13   6        1.61        1.62        0.03 o   0.9157E+02
  -1  13   6        1.02        1.00        0.03 o   0.9157E+02
   0  13   6        1.93        2.02        0.02 o   0.9157E+02
   1  13   6        0.37        0.43        0.04 o   0.9157E+02
  -8   1   7        6.47        6.59        0.03 o   0.9157E+02
  -7   1   7        3.62        3.48        0.02 o   0.9157E+02
  -6   1   7        1.00        1.00        0.02 o   0.9157E+02
  -5   1   7        3.75        3.74        0.01 o   0.9157E+02
  -4   1   7        6.56        6.62        0.02 o   0.9157E+02
  -3   1   7        4.82        4.76        0.01 o   0.9157E+02
  -2   1   7        1.77        1.72        0.01 o   0.9157E+02
  -1   1   7        6.26        6.31        0.02 o   0.9157E+02
   0   1   7        2.66        2.66        0.01 o   0.9157E+02
   1   1   7        3.21        3.20        0.01 o   0.9157E+02
   2   1   7        0.65        0.36        0.02 o   0.9157E+02
   3   1   7        4.81        4.90        0.02 o   0.9157E+02
   4   1   7        9.20        9.33        0.03 o   0.9157E+02
   5   1   7        2.35        2.26        0.02 o   0.9157E+02
  -8   2   7        2.15        2.14        0.02 o   0.9157E+02
  -7   2   7        1.30        1.30        0.02 o   0.9157E+02
  -6   2   7        1.12        1.01        0.02 o   0.9157E+02
  -5   2   7        1.73        1.72        0.01 o   0.9157E+02
  -4   2   7        2.06        2.07        0.01 o   0.9157E+02
  -3   2   7        2.15        2.05        0.01 o   0.9157E+02
  -2   2   7        6.49        6.38        0.02 o   0.9157E+02
  -1   2   7        4.80        4.69        0.01 o   0.9157E+02
   0   2   7        2.68        2.66        0.01 o   0.9157E+02
   1   2   7        0.11        0.08        0.01 o   0.9157E+02
   2   2   7        2.75        2.84        0.01 o   0.9157E+02
   3   2   7        2.13        2.17        0.01 o   0.9157E+02
   4   2   7        1.57        1.53        0.02 o   0.9157E+02
   5   2   7        1.36        1.39        0.03 o   0.9157E+02
  -8   3   7        4.53        4.54        0.03 o   0.9157E+02
  -7   3   7        2.22        2.23        0.02 o   0.9157E+02
  -6   3   7        4.26        4.25        0.02 o   0.9157E+02
  -5   3   7        1.64        1.69        0.01 o   0.9157E+02
  -4   3   7        4.80        4.71        0.01 o   0.9157E+02
  -3   3   7        4.06        4.15        0.01 o   0.9157E+02
  -2   3   7        5.22        5.24        0.01 o   0.9157E+02
  -1   3   7        4.90        4.74        0.01 o   0.9157E+02
   0   3   7        1.52        1.55        0.01 o   0.9157E+02
   1   3   7        6.68        6.62        0.02 o   0.9157E+02
   2   3   7        2.72        2.74        0.01 o   0.9157E+02
   3   3   7        4.41        4.44        0.02 o   0.9157E+02
   4   3   7        5.43        5.47        0.02 o   0.9157E+02
   5   3   7        0.38        0.22        0.03 o   0.9157E+02
  -8   4   7        0.18        0.11        0.04 <   0.0000E+00
  -7   4   7        1.94        1.91        0.02 o   0.9157E+02
  -6   4   7        0.89        0.95        0.03 o   0.9157E+02
  -5   4   7        0.77        0.76        0.02 o   0.9157E+02
  -4   4   7        4.60        4.62        0.01 o   0.9157E+02
  -3   4   7        2.86        2.89        0.01 o   0.9157E+02
  -2   4   7        1.01        0.79        0.01 o   0.9157E+02
  -1   4   7        0.24        0.18        0.01 o   0.9157E+02
   0   4   7        8.03        8.01        0.02 o   0.9157E+02
   1   4   7        0.13        0.02        0.01 o   0.9157E+02
   2   4   7        4.70        4.77        0.02 o   0.9157E+02
   3   4   7        0.80        0.77        0.03 o   0.9157E+02
   4   4   7        0.19        0.13        0.02 o   0.9157E+02
   5   4   7        0.77        0.74        0.05 o   0.9157E+02
  -7   5   7        2.45        2.44        0.02 o   0.9157E+02
  -6   5   7        0.98        0.87        0.04 o   0.9157E+02
  -5   5   7        2.85        2.79        0.01 o   0.9157E+02
  -4   5   7        6.23        6.26        0.02 o   0.9157E+02
  -3   5   7        4.45        4.48        0.01 o   0.9157E+02
  -2   5   7        2.01        1.98        0.01 o   0.9157E+02
  -1   5   7        5.10        5.12        0.02 o   0.9157E+02
   0   5   7        0.38        0.16        0.02 o   0.9157E+02
   1   5   7        5.81        5.82        0.02 o   0.9157E+02
   2   5   7        7.30        7.26        0.02 o   0.9157E+02
   3   5   7        2.69        2.72        0.02 o   0.9157E+02
   4   5   7        5.32        5.28        0.02 o   0.9157E+02
   5   5   7        1.80        1.77        0.03 o   0.9157E+02
  -7   6   7        1.90        1.81        0.03 o   0.9157E+02
  -6   6   7        1.63        1.61        0.02 o   0.9157E+02
  -5   6   7        0.60        0.54        0.02 o   0.9157E+02
  -4   6   7        3.10        3.01        0.01 o   0.9157E+02
  -3   6   7        3.77        3.79        0.01 o   0.9157E+02
  -2   6   7        2.18        2.26        0.01 o   0.9157E+02
  -1   6   7        0.65        0.67        0.02 o   0.9157E+02
   0   6   7        2.50        2.55        0.01 o   0.9157E+02
   1   6   7        1.70        1.63        0.02 o   0.9157E+02
   2   6   7        4.03        4.14        0.02 o   0.9157E+02
   3   6   7        0.02        0.02        0.02 <   0.0000E+00
   4   6   7        0.48        0.48        0.04 o   0.9157E+02
  -7   7   7        2.79        2.72        0.03 o   0.9157E+02
  -6   7   7        1.37        1.22        0.02 o   0.9157E+02
  -5   7   7        4.21        4.16        0.02 o   0.9157E+02
  -4   7   7        8.75        8.90        0.03 o   0.9157E+02
  -3   7   7        4.71        4.73        0.02 o   0.9157E+02
  -2   7   7        2.93        2.80        0.01 o   0.9157E+02
  -1   7   7        6.23        6.31        0.02 o   0.9157E+02
   0   7   7        0.30        0.11        0.02 o   0.9157E+02
   1   7   7        3.96        4.01        0.02 o   0.9157E+02
   2   7   7        7.07        7.11        0.02 o   0.9157E+02
   3   7   7        2.96        2.94        0.02 o   0.9157E+02
   4   7   7        3.44        3.41        0.02 o   0.9157E+02
  -6   8   7        1.18        1.12        0.03 o   0.9157E+02
  -5   8   7        0.86        0.87        0.04 o   0.9157E+02
  -4   8   7        1.86        1.93        0.02 o   0.9157E+02
  -3   8   7        1.28        1.28        0.02 o   0.9157E+02
  -2   8   7        2.68        2.81        0.01 o   0.9157E+02
  -1   8   7        3.89        3.84        0.02 o   0.9157E+02
   0   8   7        7.60        7.72        0.02 o   0.9157E+02
   1   8   7        1.70        1.61        0.02 o   0.9157E+02
   2   8   7        1.27        1.35        0.02 o   0.9157E+02
   3   8   7        1.24        1.27        0.02 o   0.9157E+02
   4   8   7        0.19        0.05        0.03 <   0.0000E+00
  -6   9   7        4.03        4.05        0.03 o   0.9157E+02
  -5   9   7        3.14        3.16        0.02 o   0.9157E+02
  -4   9   7        4.16        4.24        0.02 o   0.9157E+02
  -3   9   7        4.41        4.40        0.02 o   0.9157E+02
  -2   9   7        7.96        7.73        0.02 o   0.9157E+02
  -1   9   7        4.75        4.74        0.02 o   0.9157E+02
   0   9   7        1.60        1.64        0.02 o   0.9157E+02
   1   9   7        5.20        5.12        0.02 o   0.9157E+02
   2   9   7        4.36        4.36        0.02 o   0.9157E+02
   3   9   7        2.95        2.93        0.02 o   0.9157E+02
  -5  10   7        0.36        0.34        0.04 o   0.9157E+02
  -4  10   7        0.72        0.71        0.04 o   0.9157E+02
  -3  10   7        1.78        1.76        0.02 o   0.9157E+02
  -2  10   7        4.56        4.72        0.02 o   0.9157E+02
  -1  10   7        1.41        1.41        0.02 o   0.9157E+02
   0  10   7        2.63        2.70        0.02 o   0.9157E+02
   1  10   7       -0.06        0.02        0.03 <   0.0000E+00
   2  10   7        0.70        0.79        0.04 o   0.9157E+02
   3  10   7        0.36        0.35        0.08 <   0.0000E+00
  -5  11   7        2.52        2.55        0.03 o   0.9157E+02
  -4  11   7        0.30        0.22        0.03 o   0.9157E+02
  -3  11   7        3.99        4.04        0.02 o   0.9157E+02
  -2  11   7        6.25        6.13        0.03 o   0.9157E+02
  -1  11   7        3.38        3.39        0.02 o   0.9157E+02
   0  11   7        3.46        3.49        0.02 o   0.9157E+02
   1  11   7        5.18        5.13        0.02 o   0.9157E+02
   2  11   7        3.07        3.12        0.02 o   0.9157E+02
  -3  12   7        1.20        1.20        0.03 o   0.9157E+02
  -2  12   7        2.59        2.63        0.02 o   0.9157E+02
  -1  12   7        1.97        1.92        0.02 o   0.9157E+02
   0  12   7        1.13        1.05        0.03 o   0.9157E+02
  -8   0   8        2.83        2.81        0.03 o   0.9157E+02
  -7   0   8        4.58        4.54        0.03 o   0.9157E+02
  -6   0   8        4.37        4.34        0.02 o   0.9157E+02
  -5   0   8        5.39        5.31        0.02 o   0.9157E+02
  -4   0   8        9.91        9.82        0.03 o   0.9157E+02
  -3   0   8        6.57        6.54        0.03 o   0.9157E+02
  -2   0   8        1.16        1.13        0.02 o   0.9157E+02
  -1   0   8        4.47        4.44        0.02 o   0.9157E+02
   0   0   8        5.31        5.30        0.03 o   0.9157E+02
   1   0   8        4.92        5.00        0.02 o   0.9157E+02
   2   0   8        8.81        9.14        0.04 o   0.9157E+02
   3   0   8        2.53        2.46        0.03 o   0.9157E+02
   4   0   8        4.19        4.11        0.03 o   0.9157E+02
  -8   1   8        0.96        0.97        0.06 o   0.9157E+02
  -7   1   8        0.71        0.64        0.03 o   0.9157E+02
  -6   1   8        0.69        0.77        0.02 o   0.9157E+02
  -5   1   8        0.08        0.15        0.01 o   0.9157E+02
  -4   1   8        2.48        2.44        0.01 o   0.9157E+02
  -3   1   8        0.10        0.11        0.01 o   0.9157E+02
  -2   1   8        2.11        2.12        0.01 o   0.9157E+02
  -1   1   8        1.57        1.58        0.01 o   0.9157E+02
   0   1   8        0.54        0.67        0.02 o   0.9157E+02
   1   1   8        1.46        1.57        0.02 o   0.9157E+02
   2   1   8        2.30        2.43        0.01 o   0.9157E+02
   3   1   8        1.58        1.61        0.02 o   0.9157E+02
   4   1   8        3.17        3.23        0.02 o   0.9157E+02
  -8   2   8        2.12        2.00        0.05 o   0.9157E+02
  -7   2   8        2.63        2.58        0.02 o   0.9157E+02
  -6   2   8        0.68        0.59        0.02 o   0.9157E+02
  -5   2   8        2.63        2.58        0.01 o   0.9157E+02
  -4   2   8        5.17        5.10        0.02 o   0.9157E+02
  -3   2   8        4.61        4.60        0.01 o   0.9157E+02
  -2   2   8        3.81        3.78        0.01 o   0.9157E+02
  -1   2   8        6.18        6.16        0.02 o   0.9157E+02
   0   2   8        7.88        7.78        0.02 o   0.9157E+02
   1   2   8        3.87        3.87        0.02 o   0.9157E+02
   2   2   8        6.49        6.64        0.02 o   0.9157E+02
   3   2   8        3.68        3.67        0.02 o   0.9157E+02
   4   2   8        4.72        4.69        0.03 o   0.9157E+02
  -7   3   8        0.52        0.52        0.03 o   0.9157E+02
  -6   3   8        1.07        1.00        0.02 o   0.9157E+02
  -5   3   8        0.76        0.77        0.02 o   0.9157E+02
  -4   3   8        1.75        1.71        0.01 o   0.9157E+02
  -3   3   8        0.60        0.61        0.02 o   0.9157E+02
  -2   3   8        2.89        2.90        0.01 o   0.9157E+02
  -1   3   8        2.19        2.23        0.01 o   0.9157E+02
   0   3   8        5.34        5.44        0.02 o   0.9157E+02
   1   3   8        1.89        1.97        0.01 o   0.9157E+02
   2   3   8        0.78        0.89        0.03 o   0.9157E+02
   3   3   8        0.05        0.10        0.02 <   0.0000E+00
   4   3   8        1.69        1.73        0.02 o   0.9157E+02
  -7   4   8        1.62        1.46        0.02 o   0.9157E+02
  -6   4   8        1.48        1.47        0.02 o   0.9157E+02
  -5   4   8        1.33        1.30        0.01 o   0.9157E+02
  -4   4   8        1.21        1.07        0.01 o   0.9157E+02
  -3   4   8        3.30        3.30        0.01 o   0.9157E+02
  -2   4   8        2.13        2.01        0.01 o   0.9157E+02
  -1   4   8        5.78        5.84        0.02 o   0.9157E+02
   0   4   8        8.31        8.28        0.02 o   0.9157E+02
   1   4   8        2.21        2.25        0.01 o   0.9157E+02
   2   4   8        3.63        3.69        0.02 o   0.9157E+02
   3   4   8        3.60        3.65        0.02 o   0.9157E+02
   4   4   8        2.60        2.71        0.02 o   0.9157E+02
  -7   5   8       -0.14        0.07        0.03 <   0.0000E+00
  -6   5   8        0.39        0.40        0.02 o   0.9157E+02
  -5   5   8        1.45        1.43        0.02 o   0.9157E+02
  -4   5   8        1.28        1.32        0.01 o   0.9157E+02
  -3   5   8        0.35        0.32        0.01 o   0.9157E+02
  -2   5   8        0.00        0.07        0.01 <   0.0000E+00
  -1   5   8        1.16        1.20        0.01 o   0.9157E+02
   0   5   8        6.18        6.29        0.02 o   0.9157E+02
   1   5   8        0.07        0.04        0.02 <   0.0000E+00
   2   5   8        1.95        1.94        0.02 o   0.9157E+02
   3   5   8        3.46        3.48        0.02 o   0.9157E+02
   4   5   8        1.81        1.83        0.02 o   0.9157E+02
  -7   6   8        3.24        3.21        0.03 o   0.9157E+02
  -6   6   8        7.58        7.67        0.03 o   0.9157E+02
  -5   6   8        5.22        5.20        0.02 o   0.9157E+02
  -4   6   8        2.28        2.16        0.01 o   0.9157E+02
  -3   6   8        5.66        5.61        0.02 o   0.9157E+02
  -2   6   8        6.60        6.75        0.02 o   0.9157E+02
  -1   6   8        3.32        3.39        0.01 o   0.9157E+02
   0   6   8        4.35        4.41        0.02 o   0.9157E+02
   1   6   8        2.91        2.93        0.02 o   0.9157E+02
   2   6   8        4.12        4.13        0.02 o   0.9157E+02
   3   6   8        1.58        1.59        0.02 o   0.9157E+02
  -6   7   8        0.80        0.85        0.05 o   0.9157E+02
  -5   7   8        1.72        1.71        0.02 o   0.9157E+02
  -4   7   8        0.53        0.37        0.02 o   0.9157E+02
  -3   7   8        0.21        0.21        0.02 o   0.9157E+02
  -2   7   8        2.43        2.50        0.01 o   0.9157E+02
  -1   7   8        1.23        1.28        0.02 o   0.9157E+02
   0   7   8       -0.13        0.07        0.02 <   0.0000E+00
   1   7   8        0.61        0.62        0.03 o   0.9157E+02
   2   7   8        0.83        0.78        0.04 o   0.9157E+02
   3   7   8        0.62        0.66        0.04 o   0.9157E+02
  -6   8   8        5.54        5.58        0.03 o   0.9157E+02
  -5   8   8        5.75        5.76        0.03 o   0.9157E+02
  -4   8   8        2.20        2.02        0.02 o   0.9157E+02
  -3   8   8        5.01        5.02        0.02 o   0.9157E+02
  -2   8   8        3.38        3.46        0.02 o   0.9157E+02
  -1   8   8        4.78        4.73        0.02 o   0.9157E+02
   0   8   8        3.55        3.54        0.02 o   0.9157E+02
   1   8   8        3.32        3.31        0.02 o   0.9157E+02
   2   8   8        4.32        4.26        0.02 o   0.9157E+02
   3   8   8        1.98        1.94        0.02 o   0.9157E+02
  -5   9   8        1.87        1.84        0.03 o   0.9157E+02
  -4   9   8        0.74        0.85        0.04 o   0.9157E+02
  -3   9   8        0.94        0.96        0.04 o   0.9157E+02
  -2   9   8        4.39        4.47        0.02 o   0.9157E+02
  -1   9   8        0.86        0.89        0.04 o   0.9157E+02
   0   9   8        1.23        1.14        0.02 o   0.9157E+02
   1   9   8        2.59        2.56        0.02 o   0.9157E+02
   2   9   8        0.71        0.66        0.04 o   0.9157E+02
  -4  10   8        3.80        3.79        0.02 o   0.9157E+02
  -3  10   8        2.21        2.28        0.02 o   0.9157E+02
  -2  10   8        0.34        0.27        0.03 o   0.9157E+02
  -1  10   8        4.17        4.12        0.02 o   0.9157E+02
   0  10   8        4.03        4.04        0.02 o   0.9157E+02
   1  10   8        2.30        2.31        0.02 o   0.9157E+02
  -3  11   8        0.68        0.69        0.04 o   0.9157E+02
  -2  11   8        2.77        2.81        0.02 o   0.9157E+02
  -1  11   8        0.55        0.46        0.04 o   0.9157E+02
   0  11   8        0.38        0.49        0.04 o   0.9157E+02
  -7   1   9        2.85        2.77        0.02 o   0.9157E+02
  -6   1   9        3.92        3.85        0.02 o   0.9157E+02
  -5   1   9        3.82        3.76        0.01 o   0.9157E+02
  -4   1   9        1.92        1.90        0.01 o   0.9157E+02
  -3   1   9        4.63        4.68        0.02 o   0.9157E+02
  -2   1   9        5.98        5.96        0.02 o   0.9157E+02
  -1   1   9        2.87        2.84        0.01 o   0.9157E+02
   0   1   9        6.98        7.07        0.02 o   0.9157E+02
   1   1   9        1.23        1.13        0.02 o   0.9157E+02
   2   1   9        0.56        0.41        0.03 o   0.9157E+02
   3   1   9        5.28        5.34        0.03 o   0.9157E+02
  -7   2   9        1.42        1.42        0.02 o   0.9157E+02
  -6   2   9        1.98        2.00        0.02 o   0.9157E+02
  -5   2   9        0.88        0.77        0.03 o   0.9157E+02
  -4   2   9        2.19        2.13        0.01 o   0.9157E+02
  -3   2   9        0.69        0.69        0.02 o   0.9157E+02
  -2   2   9        5.18        5.17        0.02 o   0.9157E+02
  -1   2   9        1.08        1.03        0.01 o   0.9157E+02
   0   2   9        4.24        4.38        0.02 o   0.9157E+02
   1   2   9        0.63        0.49        0.03 o   0.9157E+02
   2   2   9        0.41        0.31        0.03 o   0.9157E+02
   3   2   9        2.18        2.20        0.02 o   0.9157E+02
  -7   3   9        3.40        3.37        0.02 o   0.9157E+02
  -6   3   9        0.79        0.69        0.03 o   0.9157E+02
  -5   3   9        4.15        4.13        0.01 o   0.9157E+02
  -4   3   9        3.91        3.96        0.01 o   0.9157E+02
  -3   3   9        5.16        5.15        0.02 o   0.9157E+02
  -2   3   9        8.99        8.95        0.02 o   0.9157E+02
  -1   3   9        5.56        5.66        0.02 o   0.9157E+02
   0   3   9        9.62        9.83        0.03 o   0.9157E+02
   1   3   9        4.48        4.50        0.02 o   0.9157E+02
   2   3   9        4.66        4.69        0.02 o   0.9157E+02
   3   3   9        3.03        3.12        0.02 o   0.9157E+02
  -7   4   9        0.34        0.32        0.03 o   0.9157E+02
  -6   4   9        0.53        0.59        0.02 o   0.9157E+02
  -5   4   9        1.61        1.62        0.01 o   0.9157E+02
  -4   4   9        2.81        2.87        0.01 o   0.9157E+02
  -3   4   9        1.68        1.65        0.01 o   0.9157E+02
  -2   4   9        2.85        2.96        0.01 o   0.9157E+02
  -1   4   9        0.55        0.57        0.02 o   0.9157E+02
   0   4   9        2.30        2.34        0.01 o   0.9157E+02
   1   4   9        1.09        1.01        0.02 o   0.9157E+02
   2   4   9        1.88        1.73        0.02 o   0.9157E+02
   3   4   9        1.66        1.70        0.02 o   0.9157E+02
  -6   5   9        0.74        0.58        0.04 o   0.9157E+02
  -5   5   9        3.91        3.84        0.02 o   0.9157E+02
  -4   5   9        4.40        4.39        0.02 o   0.9157E+02
  -3   5   9        4.03        4.11        0.01 o   0.9157E+02
  -2   5   9        2.69        2.68        0.01 o   0.9157E+02
  -1   5   9        3.75        3.83        0.02 o   0.9157E+02
   0   5   9        4.93        5.03        0.02 o   0.9157E+02
   1   5   9        2.75        2.79        0.02 o   0.9157E+02
   2   5   9        1.74        1.88        0.02 o   0.9157E+02
   3   5   9        3.77        3.72        0.02 o   0.9157E+02
  -6   6   9       -0.16        0.12        0.03 <   0.0000E+00
  -5   6   9        1.93        1.94        0.02 o   0.9157E+02
  -4   6   9        2.45        2.48        0.02 o   0.9157E+02
  -3   6   9        0.96        0.96        0.03 o   0.9157E+02
  -2   6   9        1.33        1.35        0.02 o   0.9157E+02
  -1   6   9        1.65        1.61        0.02 o   0.9157E+02
   0   6   9        0.40        0.30        0.03 o   0.9157E+02
   1   6   9        0.66        0.73        0.04 o   0.9157E+02
   2   6   9        0.60        0.60        0.04 o   0.9157E+02
  -5   7   9        2.84        2.77        0.02 o   0.9157E+02
  -4   7   9        3.08        3.15        0.02 o   0.9157E+02
  -3   7   9        2.71        2.77        0.02 o   0.9157E+02
  -2   7   9        0.71        0.68        0.03 o   0.9157E+02
  -1   7   9        0.36        0.18        0.02 o   0.9157E+02
   0   7   9        2.78        2.70        0.02 o   0.9157E+02
   1   7   9        0.92        0.83        0.04 o   0.9157E+02
   2   7   9        0.28        0.02        0.04 o   0.9157E+02
  -5   8   9        0.65        0.69        0.06 o   0.9157E+02
  -4   8   9        0.26        0.43        0.03 o   0.9157E+02
  -3   8   9       -0.13        0.00        0.03 <   0.0000E+00
  -2   8   9        1.51        1.53        0.02 o   0.9157E+02
  -1   8   9        0.22        0.19        0.03 o   0.9157E+02
   0   8   9        0.74        0.76        0.04 o   0.9157E+02
   1   8   9        0.20        0.20        0.03 o   0.9157E+02
  -4   9   9        2.21        2.26        0.03 o   0.9157E+02
  -3   9   9        3.11        3.07        0.02 o   0.9157E+02
  -2   9   9        4.89        4.93        0.02 o   0.9157E+02
  -1   9   9        2.09        2.16        0.02 o   0.9157E+02
   0   9   9        4.57        4.43        0.02 o   0.9157E+02
  -2  10   9        0.88        0.86        0.05 o   0.9157E+02
  -1  10   9        0.36        0.38        0.04 o   0.9157E+02
  -6   0  10        3.13        3.22        0.02 o   0.9157E+02
  -5   0  10        4.15        4.10        0.02 o   0.9157E+02
  -4   0  10       12.24       12.22        0.05 o   0.9157E+02
  -3   0  10        1.59        1.67        0.02 o   0.9157E+02
  -2   0  10        0.81        0.80        0.04 o   0.9157E+02
  -1   0  10        2.25        2.34        0.02 o   0.9157E+02
   0   0  10        4.10        4.19        0.03 o   0.9157E+02
   1   0  10        1.60        1.64        0.03 o   0.9157E+02
   2   0  10        1.62        1.57        0.03 o   0.9157E+02
  -6   1  10        3.22        3.21        0.02 o   0.9157E+02
  -5   1  10        1.31        1.28        0.02 o   0.9157E+02
  -4   1  10        2.84        2.83        0.01 o   0.9157E+02
  -3   1  10        0.46        0.50        0.02 o   0.9157E+02
  -2   1  10        0.16        0.20        0.02 o   0.9157E+02
  -1   1  10        0.91        0.92        0.03 o   0.9157E+02
   0   1  10        0.81        0.91        0.04 o   0.9157E+02
   1   1  10        1.96        1.89        0.02 o   0.9157E+02
   2   1  10        1.48        1.48        0.03 o   0.9157E+02
  -6   2  10        0.49        0.36        0.03 o   0.9157E+02
  -5   2  10        3.38        3.31        0.01 o   0.9157E+02
  -4   2  10        8.49        8.51        0.02 o   0.9157E+02
  -3   2  10        3.26        3.27        0.02 o   0.9157E+02
  -2   2  10        3.77        3.79        0.02 o   0.9157E+02
  -1   2  10        2.94        3.00        0.02 o   0.9157E+02
   0   2  10        2.30        2.38        0.02 o   0.9157E+02
   1   2  10        3.93        3.98        0.02 o   0.9157E+02
   2   2  10        1.04        0.99        0.03 o   0.9157E+02
  -6   3  10        3.14        3.18        0.02 o   0.9157E+02
  -5   3  10        1.17        1.18        0.02 o   0.9157E+02
  -4   3  10        1.12        1.14        0.02 o   0.9157E+02
  -3   3  10        0.72        0.66        0.03 o   0.9157E+02
  -2   3  10        2.28        2.30        0.02 o   0.9157E+02
  -1   3  10        1.17        1.23        0.02 o   0.9157E+02
   0   3  10        0.75        0.59        0.04 o   0.9157E+02
   1   3  10        1.36        1.39        0.02 o   0.9157E+02
   2   3  10        0.48        0.47        0.04 o   0.9157E+02
  -6   4  10        3.02        2.99        0.02 o   0.9157E+02
  -5   4  10        3.21        3.22        0.02 o   0.9157E+02
  -4   4  10        3.98        3.97        0.02 o   0.9157E+02
  -3   4  10        3.97        3.99        0.02 o   0.9157E+02
  -2   4  10        6.99        6.99        0.02 o   0.9157E+02
  -1   4  10        3.37        3.35        0.02 o   0.9157E+02
   0   4  10        2.88        2.87        0.02 o   0.9157E+02
   1   4  10        4.85        4.89        0.02 o   0.9157E+02
  -5   5  10        0.66        0.60        0.04 o   0.9157E+02
  -4   5  10        1.87        1.83        0.02 o   0.9157E+02
  -3   5  10        3.40        3.40        0.02 o   0.9157E+02
  -2   5  10        3.24        3.34        0.02 o   0.9157E+02
  -1   5  10        0.24        0.26        0.02 o   0.9157E+02
   0   5  10        2.85        2.81        0.02 o   0.9157E+02
   1   5  10        0.57        0.57        0.04 o   0.9157E+02
  -5   6  10        3.41        3.42        0.02 o   0.9157E+02
  -4   6  10        2.86        2.87        0.02 o   0.9157E+02
  -3   6  10        1.73        1.69        0.02 o   0.9157E+02
  -2   6  10        4.67        4.66        0.02 o   0.9157E+02
  -1   6  10        2.78        2.79        0.02 o   0.9157E+02
   0   6  10        3.31        3.35        0.02 o   0.9157E+02
   1   6  10        2.36        2.34        0.02 o   0.9157E+02
  -4   7  10        1.94        1.99        0.03 o   0.9157E+02
  -3   7  10        1.98        1.94        0.03 o   0.9157E+02
  -2   7  10        0.21        0.05        0.03 o   0.9157E+02
  -1   7  10        0.84        0.86        0.05 o   0.9157E+02
   0   7  10        1.59        1.52        0.02 o   0.9157E+02
  -3   8  10        1.20        1.12        0.04 o   0.9157E+02
  -2   8  10        3.10        3.01        0.02 o   0.9157E+02
  -1   8  10        1.91        1.88        0.04 o   0.9157E+02
  -5   1  11        2.21        2.21        0.02 o   0.9157E+02
  -4   1  11        3.08        3.11        0.02 o   0.9157E+02
  -3   1  11        2.16        2.20        0.02 o   0.9157E+02
  -2   1  11        0.78        0.86        0.05 o   0.9157E+02
  -1   1  11        2.92        3.00        0.02 o   0.9157E+02
   0   1  11        2.44        2.44        0.02 o   0.9157E+02
  -4   2  11        0.95        0.89        0.04 o   0.9157E+02
  -3   2  11        0.09        0.04        0.03 <   0.0000E+00
  -2   2  11        1.62        1.63        0.03 o   0.9157E+02
  -1   2  11        0.98        0.96        0.05 o   0.9157E+02
   0   2  11        0.08        0.19        0.03 <   0.0000E+00
  -4   3  11        4.01        3.97        0.02 o   0.9157E+02
  -3   3  11        2.67        2.61        0.02 o   0.9157E+02
  -2   3  11        0.19        0.08        0.04 <   0.0000E+00
  -1   3  11        5.20        5.21        0.03 o   0.9157E+02
   0   3  11        5.63        5.58        0.03 o   0.9157E+02
  -4   4  11        1.23        1.19        0.03 o   0.9157E+02
  -3   4  11        0.61        0.56        0.05 o   0.9157E+02
  -2   4  11        0.90        1.02        0.07 o   0.9157E+02
  -1   4  11        0.23        0.27        0.03 o   0.9157E+02
  -3   5  11        2.35        2.30        0.03 o   0.9157E+02
  -2   5  11        0.71        0.68        0.05 o   0.9157E+02
